# Supplementary material for: The Alternaria alternata StuA transcription factor interacting with the pH-responsive regulator PacC for the biosynthesis of host-selective toxin and virulence in citrus
Source: Microbiol Spectr. 2023 Oct 9;11(6):e02335-23. doi: 10.1128/spectrum.02335-23 (PMC10715145; doi:10.1128/spectrum.02335-23)
Supplement: Table S1 — Oligonucleotide primers used in this study. [file spectrum.02335-23-s0007.xlsx]

## Sheet: Sheet1
Table S1 Oligonucleotide primers used in this study
Primer	Sequence(5'-3')	Relevant Characteristics
stuA-up-F :	TTTCTGTTGGCTTTCCTTG	PCR primers for amplification of the upstream fragment of stuA
stuA-up(hph)-R	TAGGCATTCATTGTTGACCTCCCCGTATCCGTCCTGGGT
stuA-up(g418)-R	ATTGATGTGTTGACCTCCCGCCGTATCCGTCCTGGGT
stuA-down(hph)-F	GGTACACTTGTTTAGAGGTAATCCCGGACTGAGCAACACGC	PCR primers for amplification of the downstream fragment of stuA
stuA-down(G418)-F	TTCTTGACGAGTTCTTCTGACGGACTGAGCAACACGC
stuA-down-R	CGAAGCAAATGGTCGTAAA
hph(stuA)-F	ACCCAGGACGGATACGGGGAGGTCAACAATGAATGCCTA	PCR primers for amplification of the fragment of hygromycin
hph(stuA)-R	GCGTGTTGCTCAGTCCGGGATTACCTCTAAACAAGTGTACC
G418(stuA)-F	ACCCAGGACGGATACGGGAGGTCAACACATCAAT	PCR primers for amplification of the fragment of G418
G418(stuA)-R	GCGTGTTGCTCAGTCCGTCAGAAGAACTCGTCAAGAA
stuA-inside-F	TCCCTGCGTCTTCCTCA	inside PCR primers for identification of stuA deletion transformants
stuA-inside-R	GCTTCCTACACTTGCCCTC
stuA-outside-F	GTCTCGGTCAGCCCTCTT	Outside PCR primers for identification of stuA deletion transformants
stuA-outside-R	CGCAATTTCATCGCCTTT
HPH-F	GATCGTTATGTTTATCGGCA	inside PCR primers for identification of deletion transformants
HPH-R	CTACTCTATTCCTTTGCCCT
G418-F	ATGATTGAACAAGATGGAT	inside PCR primers for identification of deletion transformants
G418-R	TTCTTGACGAGTTCTTCTGA
Psilence-pacC-LF	ATGCCTCGAGTGTCAATGGCAAA ACTGTGG	PCR primers to amplify pacC fragment used for construction of the Psilence-pacC vector
Psilence-pacC-LR	ATGCAAGCTTGTGGGCCTCCATA GAAACCA
Psilence-pacC-RF	ATGCGGTACCTGTCAATGGCAA AACTGTGG	PCR primers to amplify pacC reverse fragment used for construction of the Psilence-pacC vector
Psilence-pacC-RR	ATGCAGATCTGTGGGCCTCCAT AGAAACCA
(neo1300)stuA-F	GAGTTCTTCTGAGCTCTAGACAC GCAAGCAAACCACCAGC	PCR primers to amplify stuA fragment used for construction of the NEO1300-stuA vector
stuA(neo1300)-R	CGACGGCCAGTGCCAAGCTTAAGCGGTGTCCACTGCCACC
Southern blot-stuA-F	TGTCGCATTACTCATACCCA	PCR primers for the probe of stuA
Southern blot-stuA-R	TAGACTACCTTCGTCCTCCC
RT-stuA-F	TGTCGCATTACTCATACCCA	Quantitative real-time PCR primers for analysis of stuA expression
RT-stuA-R	GTTACACGAGGCTTCATTCC
RT-pacC-F	CCCAAGGCACTCCCATCCAG	Quantitative real-time PCR primers for analysis of pacC expression
RT-pacC-R	GCACTTATGCGGCTTCAACG
RT-ACTT2-F	GGACGCAGTGGCTGACAAGA	Quantitative real-time PCR primers for analysis of ACTT2 expression
RT-ACTT2-R	CCAGAGCGAATGAAGGAGGG
RT-ACTT3-F	GACTGATAGGGTATGGCCGC	Quantitative real-time PCR primers for analysis of ACTT3 expression
RT-ACTT3-R	GGTTGATGAGGCAGGGTTGA
RT-ACTT5-F	GCGGGCAGTCAGAGAGAAAT	Quantitative real-time PCR primers for analysis of ACTT5 expression
RT-ACTT5-R	CTCAGGGTAGGGGAAAAGCG
RT-ACTT6-F	TGAGCGTCTAGTTGCACAGG	Quantitative real-time PCR primers for analysis of ACTT6 expression
RT-ACTT6-R	TGTGCGTGTAGGTTGAGACC
RT-ACTTR-F	TTGATCGAACAGCCGGACAA	Quantitative real-time PCR primers for analysis of ACTTR expression
RT-ACTTR-R	GGTAACCGCATTGATCGCAC
RT-ACTTS4-F	CGAGAAACCCAAGGTTCCGA	Quantitative real-time PCR primers for analysis of ACTTS4 expression
RT-ACTTS4-R	TCTTTGAGCTGACTCGCTGG
RT-Zn2Cys6_TF-F	GGAGTCGACTGGAAGCACAA	Quantitative real-time PCR primers for analysis of Zn2Cys6_TF expression
RT-Zn2Cys6_TF-R	ATCGCTATTGCGCTGTCTGA
stuA-AD-F	CCATGGAGGCCAGTGAATTCATGGCTACCGCTACACACGC	PCR primers for amplification of the full cDNA sequence of the stuA gene used for construction of pGADT7-stuA
stuA-AD-R	AGCTCGAGCTCGATGGATCCTTACCGTCTGGCACGCTGAG
stuA-BD-F	CAGAGGAGGACCTGCATATGATGGCTACCGCTACACACGC	PCR primers for amplification of the full cDNA sequence of the stuA gene used for construction of pGBKT7-stuA
stuA-BD-R	CGCTGCAGGTCGACGGATCCTTACCGTCTGGCACGCTGAG
pacC-AD-F	CCATGGAGGCCAGTGAATTCATGAGCGAAGTCCAGAGTAC	PCR primers for amplification of the full cDNA sequence of the pacC gene used for construction of pGADT7-pacC
pacC-AD-R	AGCTCGAGCTCGATGGATCCCTACTCTCGACCCTCTTGTA
pacC-BD-F	CAGAGGAGGACCTGCATATGATGAGCGAAGTCCAGAGTAC	PCR primers for amplification of the full cDNA sequence of the pacC gene used for construction of pGBKT7-pacC
pacC-BD-R	CGCTGCAGGTCGACGGATCCCTACTCTCGACCCTCTTGTA
AD-inside-F	TCATCGGAAGAGAGTAGTAAC	PCR primers for identification of pGADT7 plasmid construction
AD-inside-R	ATTAGCTTGGCTGCAAGCGCG
BD-inside-F	CTATTCGATGATGAAGATAC	PCR primers for identification of pGBKT7 plasmid construction
BD-inside-R	AGATGGTGCACGATGCACAG
pKD YFPN-stuA-F	CCGTCAAAATGGTCGGATCCATGGCTACCGCTACACACGC	PCR primers for amplification of the full cDNA sequence of the stuA gene used for construction of pKD YFPN-stuA
pKD YFPN-stuA-R	GTGGCGATGGAGCGCCCGGGCCGTCTGGCACGCTGAGCTG
pKD YFPC-pacC-F	CAATCACAATGGCCGGATCCATGAGCGAAGTCCAGAGTAC	PCR primers for amplification of the full cDNA sequence of the pacC gene used for construction of pKD YFPC-pacC
pKD YFPC-pacC-R	TTGCAGGCCGGGCGCCCGGGCTCTCGACCCTCTTGTACAG
pKD YFPN-inside-F	TGCTTCCTGCTTCTTCTGCT	PCR primers for identification of YFPN plasmid construction
pKD YFPN-inside-R	TCCAGCTCGACCAGGATGGG
pKD YFPC-inside-F	GCGACCTCCATAACTTCATA	PCR primers for identification of YFPC plasmid construction
PKD YFPC-inside-R	TCTTCTGCTTGTCGTGGTTC
PMAL-pacCZF-F:	GCGGCCGCGATATCGTCGACATGAGCGAAGTCCAGAGTAC	PCR primers for amplification of the cDNA sequence of the pacC gene used for construction of PMAL-c5x-pacCZF
PMAL-pacCZF-R:	CCTGCAGGGAATTCGGATCCGGCGCCATGGGGACCGCCTC
FER-pGEX4T-stuAAPSES-F	GATCTGGTTCCGCGTGGATCCGCTGGTTCGCAGGGCTATCC	PCR primers for amplification of the cDNA sequence of the stuA gene used for construction of FER-pGEX4T-StuAAPSES
FER-pGEX4T-stuAAPSES-R	GATGCGGCCGCTCGAGTCGACGTTCGACGGATGGTAGAGCA
WT-ACTTR-pacC-FLB	ACGAACCACATCCTCGCCAAGGACATGAATGACACA	PCR primers for probes preparation of the promoter used for EMSA to detect the binding of pacCZF to the ACTTR promoter
WT-ACTTR-pacC-F	ACGAACCACATCCTCGCCAAGGACATGAATGACACA
WT-ACTTR-pacC-R	TGTGTCATTCATGTCCTTGGCGAGGATGTGGTTCGT
M-ACTTR-pacC-F	ACGAACCACATCCTCGtaAcGGACATGAATGACACA
M-ACTTR-pacC-R	TGTGTCATTCATGTCCgTtaCGAGGATGTGGTTCGT
WT-ACTT6-pacC-FLB	CGTGACTGACATCCCGCCAAGGCTAACCATCCGGGA	PCR primers for probes preparation of the promoter used for EMSA to detect the binding of pacCZF to the ACTT6 promoter
WT-ACTT6-pacC-F	CGTGACTGACATCCCGCCAAGGCTAACCATCCGGGA
WT-ACTT6-pacC-R	TCCCGGATGGTTAGCCTTGGCGGGATGTCAGTCACG
M-ACTT6-pacC-F	CGTGACTGACATCCCGAACCGGCTAACCATCCGGGA
M-ACTT6-pacC-R	TCCCGGATGGTTAGCCGGTTCGGGATGTCAGTCACG
