# Supplementary material for: The Alternaria alternata StuA transcription factor interacting with the pH-responsive regulator PacC for the biosynthesis of host-selective toxin and virulence in citrus
Source: Microbiol Spectr. 2023 Oct 9;11(6):e02335-23. doi: 10.1128/spectrum.02335-23 (PMC10715145; doi:10.1128/spectrum.02335-23)
Supplement: Table S3 — Proteins putatively interacting with SOK2 in S. cerevisiae. [file spectrum.02335-23-s0009.xlsx]

## Sheet: Sheet1
Interactor	organism	Aliases	Description
ACB1	S. cerevisiae (S288c)	YGR037C, L000000016, long-chain fatty acid transporter ACB1	Acyl-CoA-binding protein; transports newly synthesized acyl-CoA esters from fatty acid synthetase (Fas1p-Fas2p) to acyl-CoA-consuming processes; to starvation-induced, Grh1p-mediated unconventional secretion; protein abundance increases in response to DNA replication stress
ADF1	S. cerevisiae (S288c)	YCL058W-A	Transcriptional repressor encoded by the FYV5 antisense strand; negatively regulates transcription of FYV5 by binding the promoter on the sense strand
ALG13	S. cerevisiae (S288c)	YGL047W, N-acetylglucosaminyldiphosphodolichol N-acetylglucosaminyltransferase catalytic subunit ALG13	Catalytic component of UDP-GlcNAc transferase; required for the second step of dolichyl-linked oligosaccharide synthesis; anchored the ER membrane via interaction with Alg14p; similar to bacterial and human glycosyltransferases; protein abundance increases in response to DNA replication stress
AME1	S. cerevisiae (S288c)	ARP100, YBR211C, L000004725	Essential kinetochore protein associated with microtubules and SPBs; component of the kinetochore sub-complex COMA (Ctf19p, Mcm21p, Ame1p); involved in spindle checkpoint maintenance; orthologous to human centromere constitutive-associated network (CCAN) subunit CENP-U and fission yeast Mis17; relative distribution to the nucleus increases upon DNA replication stress
ANP1	S. cerevisiae (S288c)	GEM3, MNN8, YEL036C, L000000089	Subunit of the alpha-1,6 mannosyltransferase complex; type II membrane protein; has a role in retention ... more
APL5	S. cerevisiae (S288c)	YKS4, YPL195W, L000003037	Delta adaptin-like subunit of the clathrin associated protein complex; functions in transport of alkaline phosphatase the vacuole via the alternate pathway; suppressor of loss of casein kinase 1 function; the clathrin associated protein complex is also known as AP-3
ARO1	S. cerevisiae (S288c)	YDR127W, L000000116, pentafunctional protein ARO1p	Pentafunctional arom protein; catalyzes steps 2 through 6 in the biosynthesis of chorismate, which is precursor to aromatic amino acids
ARO2	S. cerevisiae (S288c)	YGL148W, L000000117, bifunctional chorismate synthase/riboflavin reductase [NAD(P)H] ARO2	Bifunctional chorismate synthase and flavin reductase; catalyzes the conversion of 5-enolpyruvylshikimate 3-phosphate (EPSP) to form which is a precursor to aromatic amino acids; protein abundance increases in response to DNA replication stress
ARP6	S. cerevisiae (S288c)	YLR085C, L000003435	Actin-related protein that binds nucleosomes; a component of the SWR1 complex, which exchanges histone variant (Htz1p) for chromatin-bound histone H2A
ARP8	S. cerevisiae (S288c)	YOR141C, L000003437	Nuclear actin-related protein involved in chromatin remodeling; component of chromatin-remodeling enzyme complexes; has mRNA binding
ASH1	S. cerevisiae (S288c)	YKL185W, L000003058, DNA-binding transcription repressor ASH1	Component of the Rpd3L histone deacetylase complex; zinc-finger inhibitor of HO transcription; mRNA is localized translated in the distal tip of anaphase cells, resulting in accumulation of Ash1p in daughter cell nuclei and inhibition of HO expression; potential Cdc28p substrate
ASI2	S. cerevisiae (S288c)	YNL159C	Subunit of the nuclear inner membrane Asi ubiquitin ligase complex; Asi complex targets both misfolded and regulators of sterol biosynthesis for ubiquitin-mediated degradation; acts with Asi1p and Asi3p to ensure the fidelity of SPS-sensor signalling by targeting latent unprocessed forms of Stp1p and Stp2p and maintains the repressed state of gene expression in the absence of inducing amino acids
ATG27	S. cerevisiae (S288c)	ETF1, YJL178C	Type I membrane protein involved in autophagy and the Cvt pathway; may be involved in delivery to the phagophore assembly site
AZF1	S. cerevisiae (S288c)	YOR113W, L000000158	Zinc-finger transcription factor; involved in diauxic shift; in the presence of glucose, activates transcription of involved in growth and carbon metabolism; in nonfermentable carbon sources, activates transcription of genes involved in maintenance of cell wall integrity; relocalizes to the cytosol in response to hypoxia
BCY1	S. cerevisiae (S288c)	SRA1, YIL033C, L000002044, cAMP-dependent protein kinase regulatory subunit BCY1	Regulatory subunit of the cyclic AMP-dependent protein kinase (PKA); PKA is a component of a pathway that controls a variety of cellular processes, including metabolism, cell cycle, stress response, stationary phase, and sporulation
BIL1	S. cerevisiae (S288c)	EDO1, YOR304C-A	Protein that binds Bud6p and has a role in actin cable assembly; involved in the pathway of cable assembly; localizes to bud tip and bud neck
CAC2	S. cerevisiae (S288c)	YML102W, L000003389	Subunit of chromatin assembly factor I (CAF-1), with Rlf2p and Msi1p; chromatin assembly by CAF-1 important for multiple processes including silencing at telomeres, mating type loci, and rDNA; maintenance of kinetochore structure, deactivation of the DNA damage checkpoint after DNA repair, chromatin dynamics during transcription; and repression of divergent transcription; relocalizes to the cytos…
CAF20	S. cerevisiae (S288c)	p20, CAF2, CAP20, YOR276W, L000000208, L000003291	Phosphoprotein of the mRNA cap-binding complex; involved in translational control; repressor of cap-dependent translation initiation; with eIF4G for binding to eIF4E
CBF1	S. cerevisiae (S288c)	CP1, CEP1, CPF1, YJR060W, L000000311, L000000401	Basic helix-loop-helix (bHLH) protein; forms homodimer to bind E-box consensus sequence CACGTG present at MET promoters and centromere DNA element I (CDEI); affects nucleosome positioning at this motif; associates with other transcription factors such as Met4p and Isw1p to mediate transcriptional activation or repression; associates with kinetochore proteins, required for chromosome segregation; …
CCR4	S. cerevisiae (S288c)	FUN27, NUT21, YAL021C, L000000239, CCR4-NOT core exoribonuclease subunit CCR4	Component of the CCR4-NOT transcriptional complex; CCR4-NOT is involved in regulation of gene expression; component the major cytoplasmic deadenylase, which is involved in mRNA poly(A) tail shortening
CCT3	S. cerevisiae (S288c)	TCP3, BIN2, YJL014W, L000002270	Subunit of the cytosolic chaperonin Cct ring complex; related to Tcp1p, required for the assembly actin and tubulins in vivo; capable of binding Q/N rich proteins and mediating their folding
CDC1	S. cerevisiae (S288c)	DSC1, DSR1, ESP2, YDR182W, L000000241, putative lipid phosphatase CDC1	Putative lipid phosphatase of the endoplasmic reticulum; shows Mn2+ dependence and may affect Ca2+ signaling; display actin and general growth defects and pleiotropic defects in cell cycle progression and organelle distribution
CDC11	S. cerevisiae (S288c)	PSL9, YJR076C, L000000251, septin CDC11	Component of the septin ring that is required for cytokinesis; septins are GTP-binding proteins that into rod-like hetero-oligomers that can associate with other rods to form filaments; septin rings at the mother-bud neck act as scaffolds for recruiting cell division factors and as barriers to prevent diffusion of specific proteins between mother and daughter cells
CDC13	S. cerevisiae (S288c)	EST4, YDL220C, L000000253, telomere-binding protein CDC13	Single stranded DNA-binding protein found at TG1-3 telomere G-tails; key roles in regulation of telomerase, end protection, conventional telomere replication; regulates telomere replication through recruitment of specific sub-complexes, essential function is telomere capping; forms homodimer via N-terminus; disruption of dimerization leads to short telomeres; autophagy and proteasome are involved…
CDC3	S. cerevisiae (S288c)	YLR314C, L000000243, septin CDC3	Component of the septin ring that is required for cytokinesis; septins are GTP-binding proteins that with other septins into rod-like complexes that can associate with other rods to form filament polymers; septin rings at the mother-bud neck act as scaffolds for recruiting factors needed for cell division and as barriers to prevent diffusion of specific proteins between mother and daughter cells
CDC34	S. cerevisiae (S288c)	UBC3, DNA6, YDR054C, L000000271, SCF E2 ubiquitin-protein ligase catalytic subunit	Ubiquitin-conjugating enzyme (E2); catalytic subunit of SCF ubiquitin-protein ligase complex (together with Skp1p, Rbx1p, Cdc53p, an F-box protein) that regulates cell cycle progression by targeting key substrates for degradation; protein abundance increases in response to DNA replication stress
CDC37	S. cerevisiae (S288c)	SMO1, YDR168W, L000000273	Essential Hsp90p co-chaperone; necessary for passage through the START phase of the cell cycle; stabilizes kinase nascent chains and participates along with Hsp90p in their folding
CDC4	S. cerevisiae (S288c)	YFL009W, L000000244, SCF ubiquitin ligase complex subunit CDC4	F-box protein required for both the G1/S and G2/M phase transitions; modular substrate specificity factor associates with core SCF (Cdc53p, Skp1p and Hrt1p/Rbx1p) to form the SCFCdc4 complex; SCFCdc4 acts as a ubiquitin-protein ligase directing ubiquitination of cyclin-dependent kinase (CDK) phosphorylated substrates, such as: Sic1p, Far1p, Cdc6p, Clb6p, and Cln3p
CDC50	S. cerevisiae (S288c)	YCR094W, L000004326, aminophospholipid translocase regulatory protein CDC50	Endosomal protein that interacts with phospholipid flippase Drs2p; interaction with Cdc50p is essential for Drs2p activity; mutations affect cell polarity and polarized growth; similar to Lem3p; CDC50 has a paralog, YNR048W, that arose from the whole genome duplication
CDC9	S. cerevisiae (S288c)	MMS8, YDL164C, L000000249, DNA ligase (ATP) CDC9	DNA ligase found in the nucleus and mitochondria; an essential enzyme that joins Okazaki fragments DNA replication; also acts in ribonucleotide excision repair, base excision repair, and recombination,
CEG1	S. cerevisiae (S288c)	YGL130W, L000000291	Guanylyltransferase involved in mRNA 5' capping; subunit of the mRNA capping enzyme, which is a composed of two molecules of Ceg1p and a homodimer of Cet1p, the mRNA 5?-triphosphatase subunit; nuclear import of Ceg1p requires interaction with Cet1p; mammalian capping enzyme is a single bifunctional polypeptide
CHA4	S. cerevisiae (S288c)	SIL2, SIL3, YLR098C, L000002854	DNA binding transcriptional activator; mediates serine/threonine activation of the catabolic L-serine (L-threonine) deaminase (CHA1); Zinc-finger with Zn[2]-Cys[6] fungal-type binuclear cluster domain
CIN5	S. cerevisiae (S288c)	YAP4, HAL6, YOR028C, L000000339, L000004263	Basic leucine zipper (bZIP) transcription factor of the yAP-1 family; physically interacts with the Tup1-Cyc8 and recruits Tup1p to its targets; mediates pleiotropic drug resistance and salt tolerance; nuclearly localized under oxidative stress and sequestered in the cytoplasm by Lot6p under reducing conditions; CIN5 has a paralog, YAP6, that arose from the whole genome duplication
CIS3	S. cerevisiae (S288c)	SCW8, PIR4, CCW5, CCW11, YJL158C, L000003951, L000004569, L000004553, S000029072, S000029439	Mannose-containing glycoprotein constituent of the cell wall; member of the PIR (proteins with internal repeats)
CKB2	S. cerevisiae (S288c)	YOR039W, L000000345, casein kinase 2 regulatory subunit CKB2	Beta' regulatory subunit of casein kinase 2 (CK2); a Ser/Thr protein kinase with roles in growth and proliferation; CK2, comprised of CKA1, CKA2, CKB1 and CKB2, has many substrates including transcription factors and all RNA polymerase
CLN3	S. cerevisiae (S288c)	DAF1, WHI1, FUN10, YAL040C, L000000359, cyclin CLN3	G1 cyclin involved in cell cycle progression; activates Cdc28p kinase to promote the G1 to phase transition; plays a role in regulating transcription of the other G1 cyclins, CLN1 and CLN2; regulated by phosphorylation and proteolysis; acetly-CoA induces CLN3 transcription in response to nutrient repletion to promote cell-cycle entry.
CMR3	S. cerevisiae (S288c)	YPR013C	Putative zinc finger protein; YPR013C is not an essential gene
CNA1	S. cerevisiae (S288c)	CMP1, YLR433C, L000000370, calcineurin catalytic subunit A	Calcineurin A; one isoform (the other is Cmp2p) of the catalytic subunit of calcineurin, a protein phosphatase which regulates Crz1p (a stress-response transcription factor), the other calcineurin subunit is CNB1; regulates the function of Aly1p alpha-arrestin; CNA1 has a paralog, CMP2, that arose from the whole genome duplication
COS5	S. cerevisiae (S288c)	YJR161C, L000004063	Protein of unknown function; member the DUP380 subfamily of conserved, often subtelomerically-encoded proteins
COS7	S. cerevisiae (S288c)	YDL248W, L000004065	Protein of unknown function; member of the DUP380 subfamily of conserved, often subtelomerically-encoded proteins; the non-tagged protein is detected in highly purified mitochondria in high-throughput studies
COX17	S. cerevisiae (S288c)	YLL009C, L000003085, copper metallochaperone COX17	Copper metallochaperone that transfers copper to Sco1p and Cox11p; eventual delivery to cytochrome c oxidase; twin cysteine-x9-cysteine motifs
CPR5	S. cerevisiae (S288c)	CYP5, YDR304C, L000000466, peptidylprolyl isomerase family protein CPR5	Peptidyl-prolyl cis-trans isomerase (cyclophilin) of the ER; catalyzes the cis-trans isomerization of peptide bonds N-terminal proline residues; transcriptionally induced in response to unfolded proteins in the ER; CPR5 has a paralog, CPR2, that arose from the whole genome duplication
CTF18	S. cerevisiae (S288c)	CHL12, YMR078C, L000000431, L000000325	Subunit of a complex with Ctf8p; shares some subunits with Replication Factor C and is for sister chromatid cohesion; may have overlapping functions with Rad24p in the DNA damage replication checkpoint
CTI6	S. cerevisiae (S288c)	RXT1, YPL181W	Component of the Rpd3L histone deacetylase complex; relieves transcriptional repression by binding to the Cyc8p-Tup1p and recruiting the SAGA complex to the repressed promoter; contains a PHD finger domain
CWH43	S. cerevisiae (S288c)	YCR017C	Putative sensor/transporter protein involved in cell wall biogenesis; contains 14-16 transmembrane segments and several putative and phosphorylation sites; null mutation is synthetically lethal with pkc1 deletion
DHH1	S. cerevisiae (S288c)	YDL160C, L000000504, DExD/H-box ATP-dependent RNA helicase DHH1	Cytoplasmic DExD/H-box helicase, stimulates mRNA decapping; coordinates distinct steps in mRNA function and decay, interacts both the decapping and deadenylase complexes, role in translational repression, mRNA decay, and processing body dynamics; may have a role in mRNA export; C-terminus of Dhh1p interacts with Ngr1p and promotes POR1, but not EDC1 mRNA decay; forms cytoplasmic foci upon DNA rep…
DHR2	S. cerevisiae (S288c)	YKL078W	Predominantly nucleolar DEAH-box ATP-dependent RNA helicase; required for 18S rRNA synthesis
ECM4	S. cerevisiae (S288c)	GTO2, YKR076W, L000003880	Omega class glutathione transferase; not essential; similar to Ygr154cp; green fluorescent protein (GFP)-fusion protein localizes the cytoplasm
ELM1	S. cerevisiae (S288c)	LDB9, YKL048C, L000000548, serine/threonine protein kinase ELM1	Serine/threonine protein kinase that regulates cellular morphogenesis; septin behavior, and cytokinesis; required for the regulation other kinases, such as Kin4p; forms part of the bud neck ring
ERG10	S. cerevisiae (S288c)	LPB3, TSM0115, YPL028W, L000000576, acetyl-CoA C-acetyltransferase	Acetyl-CoA C-acetyltransferase (acetoacetyl-CoA thiolase); cytosolic enzyme that transfers an acetyl group from one acetyl-CoA molecule another, forming acetoacetyl-CoA; involved in the first step in mevalonate biosynthesis
ERG24	S. cerevisiae (S288c)	YNL280C, L000000580, delta(14)-sterol reductase	C-14 sterol reductase; acts in ergosterol biosynthesis; mutants accumulate the abnormal sterol ignosterol (ergosta-8,14 dienol), are viable under anaerobic growth conditions but inviable on rich medium under aerobic conditions
ERG3	S. cerevisiae (S288c)	PSO6, SYR1, YLR056W, L000000570, L000004043, C-5 sterol desaturase	C-5 sterol desaturase; glycoprotein that catalyzes the introduction of a C-5(6) double bond into episterol, precursor in ergosterol biosynthesis; mutants are viable, but cannot grow on non-fermentable carbon sources; substrate of the HRD ubiquitin ligase
ESA1	S. cerevisiae (S288c)	TAS1, KAT5, YOR244W, L000003952, NuA4 histone acetyltransferase complex catalytic subunit	Catalytic subunit of the histone acetyltransferase complex (NuA4); acetylates four conserved internal lysines of histone N-terminal tail and can acetylate histone H2A; master regulator of cellular acetylation balance; required for cell cycle progression and transcriptional silencing at the rDNA locus and regulation of autophagy; human ortholog TIP60/KAT5 is implicated in cancer and other diseases
EST1	S. cerevisiae (S288c)	YLR233C, L000000588	TLC1 RNA-associated factor involved in telomere length regulation; recruitment subunit of telomerase; has G-quadruplex promoting required for telomere elongation; possible role in activating telomere-bound Est2p-TLC1-RNA; EST1 has a paralog, EBS1, that arose from the whole genome duplication
EUG1	S. cerevisiae (S288c)	YDR518W, L000000589, protein disulfide isomerase EUG1	Protein disulfide isomerase of the endoplasmic reticulum lumen; EUG1 has a paralog, PDI1, that arose the whole genome duplication; function overlaps with that of Pdi1p; may interact with nascent polypeptides in the ER
FIT3	S. cerevisiae (S288c)	YOR383C	Mannoprotein that is incorporated into the cell wall; incorporated via a glycosylphosphatidylinositol (GPI) anchor; involved the retention of siderophore-iron in the cell wall
FLO11	S. cerevisiae (S288c)	MUC1, STA4, YIR019C, L000002104	GPI-anchored cell surface glycoprotein (flocculin); required for pseudohyphal formation, invasive growth, flocculation, and biofilms; transcriptionally by the MAPK pathway (via Ste12p and Tec1p) and the cAMP pathway (via Flo8p); required for formation of fibrous interconnections between cells in a colony of a wild S. cerevisiae strain; a portion is cleaved and shed from cells, and free extracellu…
FLO8	S. cerevisiae (S288c)	PHD5, STA10, YER109C, YER108C, S000000910, S000029523, L000004208, L000003202, transcription factor	Transcription factor; required for flocculation, diploid filamentous growth, and haploid invasive growth; forms a heterodimer Mss1p that interacts with the Swi/Snf complex during transcriptional activation of FLO1, FLO11, and STA1; S. cerevisiae genome reference strain S288C contains an internal in-frame stop at codon 142, which in other strains encodes tryptophan
FMP48	S. cerevisiae (S288c)	YGR052W, protein kinase FMP48	Putative protein of unknown function; the authentic, non-tagged protein is detected in highly purified mitochondria high-throughput studies; induced by treatment with 8-methoxypsoralen and UVA irradiation
FPS1	S. cerevisiae (S288c)	YLL043W, L000000625	Aquaglyceroporin, plasma membrane channel; involved in efflux of glycerol and xylitol, and in uptake of acid and the trivalent metalloids arsenite and antimonite; role in mediating passive diffusion of glycerol is key factor in maintenance of redox balance; member of major intrinsic protein (MIP) family; phosphorylated by Hog1p MAPK under acetate stress; deletion improves xylose fermentation
FRE3	S. cerevisiae (S288c)	YOR381W, L000003555	Ferric reductase; reduces siderophore-bound iron prior to uptake by transporters; expression induced by low iron
FRK1	S. cerevisiae (S288c)	YPL141C, protein kinase FRK1	Protein kinase of unknown cellular role; green fluorescent protein (GFP)-fusion protein localizes to the cytoplasm; with rRNA transcription and ribosome biogenesis factors and the long chain fatty acyl-CoA synthetase Faa3p; FRK1 has a paralog, KIN4, that arose from the whole genome duplication
FUM1	S. cerevisiae (S288c)	YPL262W, L000000632, fumarase FUM1	Fumarase; converts fumaric acid to L-malic acid in the TCA cycle; cytosolic and mitochondrial distribution by the N-terminal targeting sequence, protein conformation, and status of glyoxylate shunt; phosphorylated in mitochondria
FUS3	S. cerevisiae (S288c)	DAC2, YBL016W, L000000655, mitogen-activated serine/threonine-protein kinase FUS3	Mitogen-activated serine/threonine protein kinase involved in mating; phosphoactivated by Ste7p; substrates include Ste12p, Far1p, Bni1p, inhibits invasive growth during mating by phosphorylating Tec1p, promoting its; inhibits recruitment of Ste5p, Cdc42p-mediated asymmetry and mating morphogenesis
FYV4	S. cerevisiae (S288c)	YHR059W	Protein of unknown function; required for survival upon exposure to K1 killer toxin
GCD14	S. cerevisiae (S288c)	TRM61, YJL125C, L000002902	Subunit of tRNA (1-methyladenosine) methyltransferase; required, along with Gcd10p, for the modification of the adenine position 58 in tRNAs, especially tRNAi-Met; first identified as a negative regulator of GCN4 expression
GCR2	S. cerevisiae (S288c)	YNL199C, L000000691	Transcriptional activator of genes involved in glycolysis; interacts and functions with the DNA-binding protein Gcr1p
GGA1	S. cerevisiae (S288c)	YDR358W, S000007493	Golgi-localized protein with homology to gamma-adaptin; interacts with and regulates Arf1p and Arf2p in a manner in order to facilitate traffic through the late Golgi; GGA1 has a paralog, GGA2, that arose from the whole genome duplication
GYP1	S. cerevisiae (S288c)	YOR070C, YOR29-21, L000004377	Cis-golgi GTPase-activating protein (GAP) for yeast Rabs; the Rab family members are Ypt1p (in vivo) for Ypt1p, Sec4p, Ypt7p, and Ypt51p (in vitro); involved in vesicle docking and fusion
HAL9	S. cerevisiae (S288c)	YOL089C, L000004704	Putative transcription factor containing a zinc finger; overexpression increases salt tolerance through increased expression of ENA1 (Na+/Li+ extrusion pump) gene while gene disruption decreases both salt tolerance and ENA1 expression; HAL9 has a paralog, TBS1, that arose from the whole genome duplication
HDA1	S. cerevisiae (S288c)	YNL021W, L000004088, histone deacetylase HDA1	Putative catalytic subunit of a class II histone deacetylase complex; role in azole resistance via and in the heat shock response; Hda1p interacts with the Hda2p-Hda3p subcomplex to form an active tetramer; deletion increases histone H2B, H3 and H4 acetylation; other members of the HDA1 histone deacetylase complex are Hda2p and Hda3p
HSE1	S. cerevisiae (S288c)	YHL002W, ESCRT-0 subunit protein HSE1	Subunit of the endosomal Vps27p-Hse1p complex; complex is required for sorting of ubiquitinated membrane proteins intralumenal vesicles prior to vacuolar degradation, as well as for recycling of Golgi proteins and formation of lumenal membranes
HSP82	S. cerevisiae (S288c)	HSP90, YPL240C, L000000822, Hsp90 family chaperone HSP82	Hsp90 chaperone; redundant in function with Hsc82p; required for pheromone signaling, negative regulation of Hsf1p; with Tom70p for mitochondrial preprotein delivery; promotes telomerase DNA binding, nucleotide addition; protein abundance increases in response to DNA replication stress; contains two acid-rich unstructured regions that promote solubility of chaperone-substrate complexes; HSP82 has…
HYP2	S. cerevisiae (S288c)	eIF5A, TIF51A, eIF-5A, YEL034W, L000002307, L000000847, translation elongation factor eIF-5A	Translation elongation factor eIF-5A; required for translation of proteins containing polyproline stretches, including Bni1p, and leads to a requirement for mating projection formation; structural homolog of bacterial EF-P; undergoes an essential hypusination modification; HYP2 has a paralog, ANB1, that arose from the whole genome duplication
IES2	S. cerevisiae (S288c)	YNL215W	Protein that associates with the INO80 chromatin remodeling complex; associates with the INO80 complex under conditions; essential for growth under anaerobic conditions; protein abundance increases in response to DNA replication stress
ILV1	S. cerevisiae (S288c)	ISO1, YER086W, L000000857, threonine ammonia-lyase ILV1	Threonine deaminase, catalyzes first step in isoleucine biosynthesis; expression is under general amino acid control; locus exhibits highly positioned nucleosomes whose organization is independent of known ILV1 regulation
IRC8	S. cerevisiae (S288c)	YJL051W	Bud tip localized protein of unknown function; mRNA is targeted to the bud by a dependent transport system; mRNA is cell cycle regulated via Fkh2p, peaking in G2/M phase; null mutant displays increased levels of spontaneous Rad52p foc
ISW1	S. cerevisiae (S288c)	SGN2, YBR245C, L000004447, chromatin-remodeling ATPase ISW1	ATPase subunit of imitation-switch (ISWI) class chromatin remodelers; with Ioc3p forms Isw1a complex involved in of transcription initiation; with Ioc2p and Ioc4p forms Isw1b complex involved in regulation of transcription elongation; Isw1b recruited to ORFs by H3K36 methylation and acts with Chd1p to prevent trans-histone exchange over coding regions; Isw1p import into nucleus depends on C-termi…
IXR1	S. cerevisiae (S288c)	ORD1, YKL032C, L000000881	Transcriptional repressor that regulates hypoxic genes during normoxia; involved in the aerobic repression of genes as COX5b, TIR1, and HEM13; binds DNA intrastrand cross-links formed by cisplatin; HMG (high mobility group box) domain containing protein which binds and bends cisplatin-modified DNA, blocking excision repair; IXR1 has a paralog, ABF2, that arose from the whole genome duplication
KAR9	S. cerevisiae (S288c)	YPL269W, L000002932	Karyogamy protein; required for correct positioning of the mitotic spindle and for orienting cytoplasmic microtubules; at the shmoo tip in mating cells and at the tip of the growing bud in small-budded cells through anaphase
KIP1	S. cerevisiae (S288c)	CIN9, YBL063W, L000000907	Kinesin-related motor protein; required for mitotic spindle assembly, chromosome segregation, and 2 micron plasmid partitioning; redundant with Cin8p for chromosomal but not plasmid functions
KNS1	S. cerevisiae (S288c)	L124, YLL019C, L000000910, serine/threonine protein kinase KNS1	Protein kinase involved in negative regulation of PolIII transcription; effector kinase of the TOR signaling and phosphorylates Rpc53p to regulate ribosome and tRNA biosynthesis; member of the LAMMER family of protein kinases, which are serine/threonine kinases also capable of phosphorylating tyrosine residues; capable of autophosphorylation
KRI1	S. cerevisiae (S288c)	YNL308C, S000007481	Essential nucleolar protein required for 40S ribosome biogenesis; associate with snR30; physically and functionally interacts Krr1p
LCB5	S. cerevisiae (S288c)	YLR260W, L000004329, sphinganine kinase LCB5	Minor sphingoid long-chain base kinase; possibly involved in synthesis of long-chain base phosphates, which function signaling molecules; LCB5 has a paralog, LCB4, that arose from the whole genome duplication
LIP1	S. cerevisiae (S288c)	YMR298W, sphingosine N-acyltransferase subunit LIP1	Ceramide synthase subunit; single-span ER membrane protein associated with Lag1p and Lac1p and required for synthase activity, null mutant grows extremely slowly and is defective in ceramide synthesis
MAK11	S. cerevisiae (S288c)	YKL021C, L000000984	Protein involved in an early step of 60S ribosomal subunit biogenesis; essential for cell growth replication of killer M1 dsRNA virus; contains four beta-transducin repeats
MBP1	S. cerevisiae (S288c)	YDL056W, L000001032, transcription factor MBP1	Transcription factor; involved in regulation of cell cycle progression from G1 to S phase, forms complex with Swi6p that binds to MluI cell cycle box regulatory element in promoters of DNA synthesis genes
MCM22	S. cerevisiae (S288c)	YJR135C, L000003999	Outer kinetochore protein and component of the Ctf3 subcomplex; binds to centromeric DNA in a manner; involved in chromosome segregation and minichromosome maintenance; orthologous to human centromere constitutive-associated network (CCAN) subunit CENP-K and fission yeast sim4
MCM4	S. cerevisiae (S288c)	CDC54, HCD21, YPR019W, L000002761, MCM DNA helicase complex subunit MCM4	Essential helicase component of heterohexameric MCM2-7 complexes; MCM2-7 complexes bind pre-replication complexes on DNA and DNA prior to replication; forms an Mcm4p-6p-7p subcomplex; shows nuclear accumulation in G1; homolog of S. pombe Cdc21p
MDS3	S. cerevisiae (S288c)	YGL197W, L000003960	Putative component of the TOR regulatory pathway; negative regulator of early meiotic gene expression; required, Pmd1p, for growth under alkaline conditions; has an N-terminal kelch-like domain; MDS3 has a paralog, PMD1, that arose from the whole genome duplication
MEF2	S. cerevisiae (S288c)	YJL102W, L000001058	Mitochondrial elongation factor involved in translational elongation
MET12	S. cerevisiae (S288c)	YPL023C, L000003571, methylenetetrahydrofolate reductase (NAD(P)H) MET12	Protein with MTHFR activity in vitro; null mutant has no phenotype and is prototrophic for MET13 encodes major isozyme of methylenetetrahydrofolate reductase (MTHFR)
MET18	S. cerevisiae (S288c)	MMS19, YIL128W, L000003468	Component of cytosolic iron-sulfur protein assembly (CIA) machinery; acts at a late step of Fe-S assembly; forms the CIA targeting complex with Cia1p and Cia2p that directs Fe-S cluster incorporation into a subset of proteins involved in methionine biosynthesis, DNA replication and repair, transcription, and telomere maintenance; ortholog of human MMS19
MET5	S. cerevisiae (S288c)	ECM17, YJR137C, L000003892, L000001080, sulfite reductase (NADPH) subunit beta	Sulfite reductase beta subunit; involved in amino acid biosynthesis, transcription repressed by methionine
MFA2	S. cerevisiae (S288c)	YNL145W, L000001097	Mating pheromone a-factor; made by a cells; interacts with alpha cells to induce cell cycle and other responses leading to mating; biogenesis involves C-terminal modification, N-terminal proteolysis, and export; also encoded by MFA1
MFG1	S. cerevisiae (S288c)	YDL233W	Regulator of filamentous growth; interacts with FLO11 promoter and regulates FLO11 expression; binds to transcription Flo8p and Mss11p; green fluorescent protein (GFP)-fusion protein localizes to the nucleus; YDL233W is not an essential gene
MGM1	S. cerevisiae (S288c)	MNA1, YOR211C, L000001103, dynamin-related GTPase MGM1	Mitochondrial GTPase, present in complex with Ugo1p and Fzo1p; required for mitochondrial morphology, fusion, and maintenance; exists as long and short form with different distributions; ratio of long to short forms is regulated by Psd1p; homolog of human OPA1 involved in autosomal dominant optic atrophy
MGR1	S. cerevisiae (S288c)	YCL044C	Subunit of the mitochondrial (mt) i-AAA protease supercomplex; i-AAA degrades misfolded mitochondrial proteins; forms a with Mgr3p that binds to substrates to facilitate proteolysis; required for growth of cells lacking mtDNA
MIG1	S. cerevisiae (S288c)	SSN1, CAT4, TDS22, YGL035C, L000001110, transcription factor MIG1	Transcription factor involved in glucose repression; sequence specific DNA binding protein containing two Cys2His2 zinc motifs; regulated by the SNF1 kinase and the GLC7 phosphatase; regulates filamentous growth along with Mig2p in response to glucose depletion; activated in stochastic pulses of nuclear localization, shuttling between cytosol and nucleus depending on external glucose levels and i…
MOB2	S. cerevisiae (S288c)	YFL035C, YFL035C-A, YFL034C-B, S000007658, L000003535, S000002966	Activator of Cbk1p kinase; component of the RAM signaling network that regulates cellular polarity and activation of Cbk1p facilitates the Ace2p-dependent daughter cell-specific transcription of genes involved in cell separation; similar to Mob1p
MPC2	S. cerevisiae (S288c)	YHR162W	Highly conserved subunit of the mitochondrial pyruvate carrier; a mitochondrial inner membrane complex comprised of and either Mpc2p or Mpc3p mediates mitochondrial pyruvate uptake; more highly expressed in glucose-containing minimal medium than in lactate-containing medium; MPC2 has a paralog, FMP43, that arose from the whole genome duplication
MPT5	S. cerevisiae (S288c)	PUF5, UTH4, HTR1, YGL178W, L000001146	mRNA-binding protein of the PUF family; binds to the 3' UTR of specific mRNAs, including involved in mating type switching, cell wall integrity, chronological lifespan, chromatin modification, and spindle pole body architecture; recruits the CCR4-NOT deadenylase complex to mRNAs along with Dhh1p and Dcp1p to promote deadenylation, decapping, and decay; also interacts with the Caf20p translational…
MRC1	S. cerevisiae (S288c)	YCL061C, YCL060C, chromatin-modulating protein MRC1	S-phase checkpoint protein required for DNA replication; couples DNA helicase and DNA polymerase; interacts with stabilizes Pol2p at stalled replication forks during stress, where it forms a pausing complex with Tof1p and is phosphorylated by Mec1p; with Hog1p defines a novel S-phase checkpoint that permits eukaryotic cells to prevent conflicts between DNA replication and transcription; protects …
MRI1	S. cerevisiae (S288c)	YPR118W, S-methyl-5-thioribose-1-phosphate isomerase MRI1	5'-methylthioribose-1-phosphate isomerase; catalyzes the isomerization of 5-methylthioribose-1-phosphate to 5-methylthioribulose-1-phosphate in the methionine salvage pathway
MRPL17	S. cerevisiae (S288c)	YmL30, YmL17, MRPL30, YNL252C, L000002266, L000001703, L000002692, mitochondrial 54S ribosomal YmL17/YmL30	Mitochondrial ribosomal protein of the large subunit
MRPL19	S. cerevisiae (S288c)	YmL19, YNL185C, mitochondrial 54S ribosomal protein YmL19	Mitochondrial ribosomal protein of the large subunit
MRPS5	S. cerevisiae (S288c)	YBR251W, L000001174, mitochondrial 37S ribosomal protein MRPS5	Mitochondrial ribosomal protein of the small subunit
MSN2	S. cerevisiae (S288c)	YMR037C, L000001198, stress-responsive transcriptional activator MSN2	Stress-responsive transcriptional activator; activated in stochastic pulses of nuclear localization in response to various stress binds DNA at stress response elements of responsive genes; relative distribution to nucleus increases upon DNA replication stress
MSS1	S. cerevisiae (S288c)	PET53, YMR023C, L000001201	Mitochondrial protein; forms a heterodimer complex with Mto1p that performs the 5-carboxymethylaminomethyl modification of the uridine base in mitochondrial tRNAs; similar to human GTPBP3
MST28	S. cerevisiae (S288c)	YAR033W, DUP240 family protein MST28	Putative integral membrane protein, involved in vesicle formation; forms complex with Mst27p; member of DUP240 family; binds COPI and COPII vesicles; MST28 has a paralog, MST27, that arose from a segmental duplication
MTO1	S. cerevisiae (S288c)	IPS1, YGL236C	Mitochondrial protein; forms a heterodimer complex with Mss1p that performs the 5-carboxymethylaminomethyl modification of the uridine base in mitochondrial tRNAs; required for respiration in paromomycin-resistant 15S rRNA mutants
MXR1	S. cerevisiae (S288c)	msrA, YER042W, L000004794	Methionine-S-sulfoxide reductase; involved in the response to oxidative stress; protects iron-sulfur clusters from oxidative inactivation with MXR2; involved in the regulation of lifespan; reduced activity of human homolog implicated in Alzheimer disease
NAM7	S. cerevisiae (S288c)	MOF4, UPF1, IFS2, SUP113, YMR080C, L000002232, L000002429, S000029550, ATP-dependent RNA NAM7	ATP-dependent RNA helicase of the SFI superfamily; involved in nonsense mediated mRNA decay; required for translation termination at nonsense codons and targeting of NMD substrates to P-bodies; binds to the small ribosomal subunit via an interaction with Rps26; forms cytoplasmic foci upon DNA replication stress
NHP10	S. cerevisiae (S288c)	HMO2, YDL002C, L000002765	Non-essential INO80 chromatin remodeling complex subunit; preferentially binds DNA ends, protecting them from exonucleatic cleavage; affects telomere maintenance via recombination; related to mammalian high mobility group proteins
NOB1	S. cerevisiae (S288c)	YOR056C, YOR29-07	Protein involved in proteasomal and 40S ribosomal subunit biogenesis; required for cleavage of the 20S to generate the mature 18S rRNA; cleavage is activated by Fun12p, a GTPase and translation initiation factor; relocalizes from nucleus to nucleolus upon DNA replication stress
NOP2	S. cerevisiae (S288c)	YNA1, YNL061W, L000002535	rRNA m5C methyltransferase; methylates cytosine at position 2870 of 25S rRNA while Rcm1p methylates cytosine position 2278; contains seven beta-strand methyltransferase motif; essential for processing and maturation of 27S pre-rRNA and large ribosomal subunit biogenesis; localized to the nucleolus; constituent of 66S pre-ribosomal particles; homolog of p120/NSUN1, a human gene upregulated in canc…
NQM1	S. cerevisiae (S288c)	YGR043C, sedoheptulose-7-phosphate:D-glyceraldehyde-3-phosphate transaldolase NQM1	Transaldolase of unknown function; transcription is repressed by Mot1p and induced by alpha-factor and during shift; NQM1 has a paralog, TAL1, that arose from the whole genome duplication
NRG1	S. cerevisiae (S288c)	YDR043C, L000004598, transcriptional regulator NRG1	Transcriptional repressor; recruits the Cyc8p-Tup1p complex to promoters; mediates glucose repression and negatively regulates a of processes including filamentous growth and alkaline pH response; activated in stochastic pulses of nuclear localization in response to low glucose
NSE3	S. cerevisiae (S288c)	YDR288W	Component of the SMC5-SMC6 complex; this complex plays a key role in the removal of DNA structures that arise between sister chromatids during DNA replication and repair; protein abundance increases in response to DNA replication stress
NSL1	S. cerevisiae (S288c)	YPL233W, L000004652, MIND complex subunit NSL1	Essential component of the MIND kinetochore complex; joins kinetochore subunits contacting DNA to those contacting required for accurate chromosome segregation; complex consists of Mtw1p Including Nnf1p-Nsl1p-Dsn1p (MIND)
OM14	S. cerevisiae (S288c)	YBR230C	Mitochondrial outer membrane receptor for cytosolic ribosomes; integral protein of the outer membrane that interacts the nascent chain-associated complex (NAC) bound to ribosomes, contributing to co-translational mitochondrial import; interacts with porin (Por1p) and Om45p; abundance is decreased in cells grown in glucose relative to other carbon sources
OPI1	S. cerevisiae (S288c)	YHL020C, L000001303, transcriptional regulator OPI1	Transcriptional regulator of a variety of genes; phosphorylation by protein kinase A stimulates Opi1p function negative regulation of phospholipid biosynthetic genes; involved in telomere maintenance; null exhibits disrupted mitochondrial metabolism and low cardiolipin content, strongly correlated with overproduction of inositol
OPY1	S. cerevisiae (S288c)	YBR129C, L000004016	Protein of unknown function; overproduction blocks cell cycle arrest in the presence of mating pheromone; authentic, non-tagged protein is detected in highly purified mitochondria in high-throughput studies
OST3	S. cerevisiae (S288c)	YOR085W, L000002943	Gamma subunit of the oligosaccharyltransferase complex of the ER lumen; complex catalyzes asparagine-linked glycosylation of synthesized proteins; Ost3p is important for N-glycosylation of a subset of proteins
PAH1	S. cerevisiae (S288c)	SMP2, YMR165C, L000001934, phosphatidate phosphatase PAH1	Mg2+-dependent phosphatidate (PA) phosphatase; dephosphorylates PA to yield diacylglycerol; responsible for de novo lipid synthesis formation of lipid droplets; phosphorylation by Pho80p-Pho85p decreases catalytic activity and alters Pah1p localization and abundance; phosphorylation by protein kinase A decreases catalytic efficiency; dephosphorylation by Nem1p-Spo7p anchors Pah1p to the membrane …
PES4	S. cerevisiae (S288c)	YFR023W, L000001381	Poly(A) binding protein, suppressor of DNA polymerase epsilon mutation; PES4 has a paralog, MIP6, that from the whole genome duplication
PET130	S. cerevisiae (S288c)	YJL023C, L000003025	Protein required for respiratory growth; the authentic, non-tagged protein is detected in highly purified mitochondria high-throughput studies
PEX15	S. cerevisiae (S288c)	PAS21, YOL044W, L000003971	Tail-anchored type II integral peroxisomal membrane protein; required for peroxisome biogenesis; cells lacking Pex15p mislocalize matrix proteins to cytosol; overexpression results in impaired peroxisome assembly
PFS1	S. cerevisiae (S288c)	ADY1, YHR185C, L000004781	Sporulation protein required for prospore membrane formation; required for prospore membrane formation at selected spindle ensures functionality of all four spindle pole bodies during meiosis II; not required for meiotic recombination or meiotic chromosome segregation
PHD1	S. cerevisiae (S288c)	YKL043W, L000001417	Transcriptional activator that enhances pseudohyphal growth; physically interacts with the Tup1-Cyc8 complex and recruits Tup1p its targets; regulates expression of FLO11, an adhesin required for pseudohyphal filament formation; similar to StuA, an A. nidulans developmental regulator; potential Cdc28p substrate; PHD1 has a paralog, SOK2, that arose from the whole genome duplication
PIL1	S. cerevisiae (S288c)	YGR086C, lipid-binding protein PIL1	Eisosome core component; eisosomes are large immobile cell cortex structures associated with endocytosis; detected in state in mitochondria; phosphorylated on Thr233 upon Pkc1p hyperactivation in a Slt2p MAPK-dependent fashion; null mutant shows activation of Pkc1p/Ypk1p stress resistance pathways; member of BAR domain family; protein increases in abundance and relocalizes from plasma membrane to…
PKH1	S. cerevisiae (S288c)	YDR490C, L000004616, serine/threonine protein kinase PKH1	Serine/threonine protein kinase; involved in sphingolipid-mediated signaling pathway that controls endocytosis; activates Ypk1p and Ykr2p, of signaling cascade required for maintenance of cell wall integrity; redundant with Pkh2p; PKH1 has a paralog, PKH2, that arose from the whole genome duplication
PMP3	S. cerevisiae (S288c)	SNA1, YDR276C	Small plasma membrane protein; confers resistance to amphotericin B and is a potential target of common antifungal drug; related to a family of plant polypeptides that are overexpressed under high salt concentration or low temperature; not essential for viability; deletion causes hyperpolarization of the plasma membrane potential
POL1	S. cerevisiae (S288c)	HPR3, CRT5, CDC17, YNL102W, L000000257, DNA-directed DNA polymerase alpha catalytic POL1	Catalytic subunit of the DNA polymerase I alpha-primase complex; required for the initiation of DNA during mitotic DNA synthesis and premeiotic DNA synthesis
POL2	S. cerevisiae (S288c)	DUN2, YNL262W, L000001461, DNA polymerase epsilon catalytic subunit	Catalytic subunit of DNA polymerase (II) epsilon; a chromosomal DNA replication polymerase that exhibits processivity proofreading exonuclease activity; participates in leading-strand synthesis during DNA replication; also involved in DNA synthesis during DNA repair; interacts extensively with Mrc1p
POL32	S. cerevisiae (S288c)	REV5, YJR043C, S000029416, L000004337, L000001617, DNA polymerase delta subunit POL32	Third subunit of DNA polymerase delta; involved in chromosomal DNA replication; required for error-prone DNA in the presence of DNA damage and processivity; forms a complex with Rev3p, Rev7p and Pol31p; interacts with Hys2p, PCNA (Pol30p), and Pol1p
PPG1	S. cerevisiae (S288c)	YNR032W, L000001470, putative serine/threonine-protein kinase PPG1	Putative serine/threonine protein phosphatase; putative phosphatase of the type 2A-like phosphatase family, required for glycogen interacts with Tap42p, which binds to and regulates other protein phosphatases
PPM1	S. cerevisiae (S288c)	YDR435C	Carboxyl methyltransferase; methylates the C terminus of the protein phosphatase 2A catalytic subunit (Pph21p or which is important for complex formation with regulatory subunits; required for methionine to inhibit autophagy and promote growth
PPZ1	S. cerevisiae (S288c)	YML016C, L000001478	Serine/threonine protein phosphatase Z, isoform of Ppz2p; involved in regulation of potassium transport, which affects stability, cell cycle progression, and halotolerance
PRE9	S. cerevisiae (S288c)	YGR135W, L000002701, proteasome core particle subunit alpha 3	Alpha 3 subunit of the 20S proteasome; the only nonessential 20S subunit; may be replaced the alpha 4 subunit (Pre6p) under stress conditions to create a more active proteasomal isoform
PRP22	S. cerevisiae (S288c)	YER013W, L000001508, DEAH-box ATP-dependent RNA helicase PRP22	DEAH-box RNA-dependent ATPase/ATP-dependent RNA helicase; associates with lariat intermediates before the second catalytic step of mediates ATP-dependent mRNA release from the spliceosome and unwinds RNA duplexes; required for proofreading the exon ligation reaction
PRY3	S. cerevisiae (S288c)	YJL078C, L000003218	Cell wall-associated protein involved in export of acetylated sterols; member of the CAP protein superfamily secretory proteins (CRISP), antigen 5, and pathogenesis related 1 proteins); role in mating efficiency; expression of full-length transcript is daughter cell-specific; in response to alpha factor, a short transcript starting at +452 is expressed and the long form is repressed by Ste12p
PSH1	S. cerevisiae (S288c)	YOL054W, ubiquitin-protein ligase PSH1	E3 ubiquitin ligase targeting centromere-binding protein Cse4p; mediates poyubiquitination and degradation of Cse4p; prevents Cse4p mislocalizing to euchromatin; ubiquitylation of Cse4p may be antagonized by Scm3p
PTK2	S. cerevisiae (S288c)	STK2, YJR059W, L000003492, protein kinase PTK2	Putative serine/threonine protein kinase; involved in regulation of ion transport across plasma membrane; enhances spermine PTK2 has a paralog, PTK1, that arose from the whole genome duplication
PTP1	S. cerevisiae (S288c)	YDL230W, L000001525, tyrosine protein phosphatase PTP1	Phosphotyrosine-specific protein phosphatase; dephosphorylates a broad range of substrates in vivo, including Fpr3p; localized to cytoplasm and the mitochondria; proposed to be a negative regulator of filamentation
PUF3	S. cerevisiae (S288c)	YLL013C, mRNA-binding protein PUF3	Protein of the mitochondrial outer surface; links the Arp2/3 complex with the mitochore during anterograde movement; also binds to and promotes degradation of mRNAs for select nuclear-encoded mitochondrial proteins
PUT1	S. cerevisiae (S288c)	YLR142W, L000001535, proline dehydrogenase	Proline oxidase; nuclear-encoded mitochondrial protein involved in utilization of proline as sole nitrogen source; PUT1 is induced by Put3p in the presence of proline and the absence of a preferred nitrogen source
RAD4	S. cerevisiae (S288c)	YER162C, L000001558	Protein that recognizes and binds damaged DNA (with Rad23p) during NER; subunit of Nuclear Excision Factor 2 (NEF2); also involved, with Rad23p, in turnover of ubiquitylated proteins; NER stands for nucleotide excision repair
RAD5	S. cerevisiae (S288c)	REV2, SNM2, YLR032W, L000001559, DNA helicase RAD5	DNA helicase/Ubiquitin ligase; involved in error-free branch of DNA damage tolerance (DDT) pathway; proposed to replication fork regression during postreplication repair by template switching; stimulates synthesis of free and PCNA-bound polyubiquitin chains by Ubc13p-Mms2p; required for error-prone translesion synthesis; forms nuclear foci upon DNA replication stress; associates with native telom…
RAD52	S. cerevisiae (S288c)	YML032C, L000001572, recombinase RAD52	Protein that stimulates strand exchange; stimulates strand exchange by facilitating Rad51p binding to single-stranded DNA; complementary single-stranded DNA; involved in the repair of double-strand breaks in DNA during vegetative growth and meiosis and UV induced sister chromatid recombination
RAD9	S. cerevisiae (S288c)	YDR217C, L000001562, chromatin-binding protein RAD9	DNA damage-dependent checkpoint protein; required for cell-cycle arrest in G1/S, intra-S, and G2/M, plays a in postreplication repair (PRR) pathway; transmits checkpoint signal by activating Rad53p and Chk1p; hyperphosphorylated by Mec1p and Tel1p; multiple cyclin dependent kinase consensus sites and the C-terminal BRCT domain contribute to DNA damage checkpoint activation; Rad9p Chk1 Activating …
RAP1	S. cerevisiae (S288c)	TUF1, TBA1, GRF1, YNL216W, L000001581, DNA-binding transcription factor RAP1	Essential DNA-binding transcription regulator that binds many loci; involved in transcription activation and repression, chromatin and telomere length maintenance; relocalizes to the cytosol in response to hypoxia; conserved protein with an N-terminal BRCT domain, a central region with homology to the Myb DNA binding domain, and a C-terminal Rap1-specific protein-interaction domain (RCT domain)
RCO1	S. cerevisiae (S288c)	YMR075W	Essential component of the Rpd3S histone deacetylase complex; interacts with Eaf3p
RET2	S. cerevisiae (S288c)	YFR051C, L000004127	Delta subunit of the coatomer complex (COPI); COPI coats Golgi-derived transport vesicles; involved in retrograde between Golgi and ER
RFA2	S. cerevisiae (S288c)	BUF1, RPA2, RPA32, YNL312W, L000000203, L000001621	Subunit of heterotrimeric Replication Protein A (RPA); RPA is a highly conserved single-stranded DNA binding involved in DNA replication, repair, and recombination; RPA protects against inappropriate telomere recombination, and upon telomere uncapping, prevents cell proliferation by a checkpoint-independent pathway; in concert with Sgs1p-Top2p-Rmi1p, stimulates DNA catenation/decatenation activit…
RGP1	S. cerevisiae (S288c)	YDR137W, L000001628	Subunit of a Golgi membrane exchange factor (Ric1p-Rgp1p); this complex catalyzes nucleotide exchange on Ypt6p
RGT2	S. cerevisiae (S288c)	YDL138W, L000003268	Plasma membrane high glucose sensor that regulates glucose transport; contains 12 predicted transmembrane segments and long C-terminal tail required for induction of hexose transporters; RGT2 has a paralog, SNF3, that arose from the whole genome duplication
RIC1	S. cerevisiae (S288c)	YLR039C, L000001638	Protein involved in retrograde transport to the cis-Golgi network; forms heterodimer with Rgp1p that acts a GTP exchange factor for Ypt6p; involved in transcription of rRNA and ribosomal protein genes
RIM101	S. cerevisiae (S288c)	RIM1, YHL027W, L000002818, alkaline-responsive transcritional regulator RIM101	Cys2His2 zinc-finger transcriptional repressor; involved in alkaline responsive gene repression as part of adaptation to conditions; involved in cell wall assembly; required for alkaline pH-stimulated haploid invasive growth and sporulation; activated by alkaline-dependent proteolytic processing which results in removal of the C-terminal tail; similar to A. nidulans PacC
RKM4	S. cerevisiae (S288c)	RMS1, SET7, YDR257C, L000003277	Ribosomal lysine methyltransferase; specific for monomethylation of Rpl42ap and Rpl42bp (lysine 55); nuclear SET-domain containing
RPI1	S. cerevisiae (S288c)	YIL119C, L000001697	Transcription factor, allelic differences between S288C and Sigma1278b; mediates fermentation stress tolerance by modulating cell integrity; overexpression suppresses heat shock sensitivity of wild-type RAS2 overexpression and also suppresses cell lysis defect of mpk1 mutation; allele from S288c can confer fMAPK pathway independent transcription of FLO11; S288C and Sigma1278b alleles differ in nu…
RPL17A	S. cerevisiae (S288c)	L22, L20A, L17A, YL17, RPL17, YKL180W, L000001715, ribosomal 60S subunit L17A	Ribosomal 60S subunit protein L17A; copurifies with the Dam1 complex (aka DASH complex); homologous to ribosomal protein L17 and bacterial L22; RPL17A has a paralog, RPL17B, that arose from the whole genome duplication; protein abundance increases in response to DNA replication stress
RPN4	S. cerevisiae (S288c)	SON1, UFD5, YDL020C, L000001984, stress-regulated transcription factor RPN4	Transcription factor that stimulates expression of proteasome genes; Rpn4p levels are in turn regulated by 26S proteasome in a negative feedback control mechanism; RPN4 is transcriptionally regulated by various stress responses; relative distribution to the nucleus increases upon DNA replication stress
RPS16B	S. cerevisiae (S288c)	S9, S16B, rp61R, YDL083C, L000004478, ribosomal 40S subunit protein S16B	Protein component of the small (40S) ribosomal subunit; homologous to mammalian ribosomal protein S16 and S9; RPS16B has a paralog, RPS16A, that arose from the whole genome duplication
RPS9A	S. cerevisiae (S288c)	S4, S9A, S13, rp21, YS11, YPL081W, L000004474, ribosomal 40S subunit S9A	Protein component of the small (40S) ribosomal subunit; homologous to mammalian ribosomal protein S9 and S4; RPS9A has a paralog, RPS9B, that arose from the whole genome duplication
RPT3	S. cerevisiae (S288c)	YTA2, YNT1, YDR394W, L000002556, L000002537, proteasome regulatory particle base subunit	ATPase of the 19S regulatory particle of the 26S proteasome; one of ATPases of the particle; involved in the degradation of ubiquitinated substrates; substrate of N-acetyltransferase B
RPT6	S. cerevisiae (S288c)	CRL3, CIM3, SUG1, SCB68, YGL048C, L000002265, L000000406, L000002174, proteasome regulatory base subunit RPT6	ATPase of the 19S regulatory particle of the 26S proteasome; one of six ATPases of regulatory particle; involved in the degradation of ubiquitinated substrates; bound by ubiquitin-protein ligases Ubr1p and Ufd4p; localized mainly to the nucleus throughout the cell cycle; protein abundance increases in response to DNA replication stress
RSC58	S. cerevisiae (S288c)	YLR033W	Component of the RSC chromatin remodeling complex; RSC functions in transcriptional regulation and elongation, chromosome and establishing sister chromatid cohesion; involved in telomere maintenance
RSF2	S. cerevisiae (S288c)	ZMS1, YJR127C, L000002569	Zinc-finger protein; involved in transcriptional control of both nuclear and mitochondrial genes, many of which products required for glycerol-based growth, respiration, and other functions; RSF2 has a paralog, TDA9, that arose from the whole genome duplication; relocalizes from nucleus to cytoplasm upon DNA replication stress
RSM28	S. cerevisiae (S288c)	YDR494W, mitochondrial 37S ribosomal protein RSM28	Mitochondrial ribosomal protein of the small subunit; genetic interactions suggest a possible role in promoting initiation
RSP5	S. cerevisiae (S288c)	NPI1, SMM1, MUT2, MDP1, UBY1, YER125W, L000001779, L000001054, L000001220, NEDD4 E3 ubiquitin-protein ligase	E3 ubiquitin ligase of NEDD4 family; regulates many cellular processes including MVB sorting, heat shock transcription, endocytosis, ribosome stability; mutant tolerates aneuploidy; autoubiquitinates; ubiquitinates Sec23p and Sna3p; deubiquitinated by Ubp2p; activity regulated by SUMO ligase Siz1p, in turn regulates Siz1p SUMO ligase activity; required for efficient Golgi-to-ER trafficking in COP…
RTK1	S. cerevisiae (S288c)	YDL025C, putative serine/threonine protein kinase RTK1	Putative protein kinase, potentially phosphorylated by Cdc28p; interacts with ribosome biogenesis factors, Cka2, Gus1 and protein abundance increases in response to DNA replication stress
RTS2	S. cerevisiae (S288c)	YOR077W, YOR29-28, L000001787	Basic zinc-finger protein; similar to human and mouse Kin17 proteins which are chromatin-associated proteins involved UV response and DNA replication
RTT109	S. cerevisiae (S288c)	KIM2, REM50, KAT11, YLL002W, L000003932, H3 histone acetyltransferase RTT109	Histone acetyltransferase; critical for cell survival in the presence of DNA damage during S phase; hyper-amplification of rDNA; acetylates H3-K56 and H3-K9; involved in non-homologous end joining and in regulation of Ty1 transposition; interacts physically with Vps75p
SBH2	S. cerevisiae (S288c)	SEB2, YER019C-A, L000002847, L000004138, Arf family guanine nucleotide exchange factor	Ssh1p-Sss1p-Sbh2p complex component; involved in protein translocation into the endoplasmic reticulum; SBH2 has a paralog, that arose from the whole genome duplication
SEH1	S. cerevisiae (S288c)	YGL100W, L000003153	Component of two distinct complexes; subunit of the Nup84 nuclear pore sub-complex (NPC) and the (SEA) complex; the the NUP84 subcomplex contributes to nucleocytoplasmic transport and NPC biogenesis; the SEA complex is a coatamer-related complex that associates dynamically with the vacuole; homologous to human SEH1
SET1	S. cerevisiae (S288c)	YTX1, KMT2, YHR119W, L000003286, histone methyltransferase SET1	Histone methyltransferase, subunit of the COMPASS (Set1C) complex; COMPASS methylates histone H3K4; Set1p-dependent H3K4 trimethylation Nrd1p, allowing efficient termination of snoRNAs and cryptic unstable transcripts (CUTs) by Nrd1p-Nab3p-Sen1p pathway; modulates histone acetylation levels in promoter proximal regions to ensure efficient Nrd1p-dependent termination; required in transcriptional s…
SET2	S. cerevisiae (S288c)	EZL1, KMT3, YJL168C, L000003090, histone methyltransferase SET2	Histone methyltransferase with a role in transcriptional elongation; methylates H3 lysine 36 (H3K36), which suppresses of acetylated histones and signals for the deacetylation of these histones within transcribed genes; associates with the C-terminal domain(CTD) of Rpo21p; H3K36me3 (trimethylation) requires Spt6p, proline 38 on H3, CTD of Rpo21p, Ctk1p, and C-terminal SRI domain of Ste2p; relocal…
SFA1	S. cerevisiae (S288c)	ADH5, YDL168W, L000001868, bifunctional alcohol dehydrogenase/S-(hydroxymethyl)glutathione dehydrogenase	Bifunctional alcohol dehydrogenase and formaldehyde dehydrogenase; formaldehyde dehydrogenase activity is glutathione-dependent; functions in formaldehyde detoxification formation of long chain and complex alcohols, regulated by Hog1p-Sko1p; protein abundance increases in response to DNA replication stress
SFH1	S. cerevisiae (S288c)	YLR321C, L000003282	Component of the RSC chromatin remodeling complex; essential gene required for cell cycle progression and of proper ploidy; phosphorylated in the G1 phase of the cell cycle; Snf5p paralog
SIC1	S. cerevisiae (S288c)	SDB25, YLR079W, L000001886, L000001822, cyclin-dependent protein serine/threonine kinase inhibiting protein	Cyclin-dependent kinase inhibitor (CKI); inhibitor of Cdc28-Clb kinase complexes that controls G1/S phase transition, preventing S phase and ensuring genomic integrity; phosphorylated by Clb5/6-Cdk1 and Cln1/2-Cdk1 kinase which regulate timing of Sic1p degradation; phosphorylation targets Sic1p for SCF(CDC4)-dependent turnover; functional homolog of mammalian Kip1
SIN4	S. cerevisiae (S288c)	SSN4, SSX3, TSF3, SDI3, RYE1, SSF5, BEL2, GAL22, MED16, YNL236W, L000001888, S000029516	Subunit of the RNA polymerase II mediator complex; associates with core polymerase subunits to form RNA polymerase II holoenzyme; contributes to both postive and negative transcriptional regulation; dispensible for basal transcription
SLA2	S. cerevisiae (S288c)	END4, MOP2, YNL243W, L000001913, L000002421	Adaptor protein that links actin to clathrin and endocytosis; involved in membrane cytoskeleton assembly and polarization; present in the actin cortical patch of the emerging bud tip; dimer in vivo
SMD2	S. cerevisiae (S288c)	Sm D2, YLR275W, L000004145	Core Sm protein Sm D2; part of heteroheptameric complex (with Smb1p, Smd1p, Smd3p, Sme1p, Smx3p, Smx2p) that is part of the spliceosomal U1, U2, U4, and U5 snRNPs; homolog of human Sm D2
SMT3	S. cerevisiae (S288c)	YDR510W, L000001938, SUMO family protein SMT3	Ubiquitin-like protein of the SUMO family; conjugated to lysine residues of target proteins; associates with active genes; regulates chromatid cohesion, chromosome segregation, APC-mediated proteolysis, DNA replication and septin ring dynamics; phosphorylated at Ser2
SNF1	S. cerevisiae (S288c)	CCR1, GLC2, HAF3, CAT1, PAS14, YDR477W, L000001944, AMP-activated serine/threonine-protein kinase subunit SNF1	AMP-activated serine/threonine protein kinase; found in a complex containing Snf4p and members of the Sip1p/Sip2p/Gal83p required for transcription of glucose-repressed genes, thermotolerance, sporulation, and peroxisome biogenesis; involved in regulation of the nucleocytoplasmic shuttling of Hxk2p; regulates filamentous growth in response to starvation; SUMOylation by Mms21p inhibits its functio…
SNG1	S. cerevisiae (S288c)	YGR197C, L000002747	Protein involved in resistance to nitrosoguanidine and 6-azauracil; expression is regulated by transcription factors involved multidrug resistance; SNG1 has a paralog, YJR015W, that arose from the whole genome duplication
SNX41	S. cerevisiae (S288c)	YDR425W	Sorting nexin; involved in the retrieval of late-Golgi SNAREs from the post-Golgi endosome to the network; interacts with Snx4p
SOK2	S. cerevisiae (S288c)	YMR016C, L000004147	Nuclear protein that negatively regulates pseudohyphal differentiation; plays a regulatory role in the cyclic AMP protein kinase (PKA) signal transduction pathway; relocalizes to the cytosol in response to hypoxia; SOK2 has a paralog, PHD1, that arose from the whole genome duplication
SPC25	S. cerevisiae (S288c)	YER018C, L000004695	Component of the kinetochore-associated Ndc80 complex; involved in chromosome segregation, spindle checkpoint activity, and kinetochore evolutionarily conserved; other members include Ndc80p, Nuf2p, Spc24p, and Spc25p
SRN2	S. cerevisiae (S288c)	SRN10, VPS37, VPL16, YLR119W, L000003103, ESCRT-I subunit protein SRN2	Component of the ESCRT-I complex; ESCRT-I is involved in ubiquitin-dependent sorting of proteins into the suppressor of rna1-1 mutation; may be involved in RNA export from nucleus
SSB2	S. cerevisiae (S288c)	YG103, YNL209W, L000002715, Hsp70 family ATPase SSB2	Cytoplasmic ATPase that is a ribosome-associated molecular chaperone; functions with J-protein partner Zuo1p; may be in the folding of newly-synthesized polypeptide chains; member of the HSP70 family; SSB2 has a paralog, SSB1, that arose from the whole genome duplication
STB5	S. cerevisiae (S288c)	YHR178W, L000003368	Transcription factor; involved in regulating multidrug resistance and oxidative stress response; forms a heterodimer with contains a Zn(II)2Cys6 zinc finger domain that interacts with a pleiotropic drug resistance element in vitro
STP22	S. cerevisiae (S288c)	AGS1, VPS23, VPL15, YCL008C, L000000064, S000029031, L000003975, ubiquitin-binding ESCRT-I subunit STP22	Component of the ESCRT-I complex; ESCRT-I is involved in ubiquitin-dependent sorting of proteins into the prevents polyubiquitination of the arrestin-related protein Rim8p, thereby directing its monoubiquitination by Rsp5p; homologous to the mouse and human Tsg101 tumor susceptibility gene; mutants exhibit a Class E Vps phenotype;
SWI4	S. cerevisiae (S288c)	ART1, YER111C, L000002252, L000000124, SBF complex DNA-binding subunit SWI4	DNA binding component of the SBF complex (Swi4p-Swi6p); a transcriptional activator that in concert with (Mbp1-Swi6p) regulates late G1-specific transcription of targets including cyclins and genes required for DNA synthesis and repair; Slt2p-independent regulator of cold growth; acetylation at two sites, K1016 and K1066, regulates interaction with Swi6p
SYS1	S. cerevisiae (S288c)	YJL004C, L000004153	Integral membrane protein of the Golgi; required for targeting of the Arf-like GTPase Arl3p to Golgi; multicopy suppressor of ypt6 null mutation
TAF1	S. cerevisiae (S288c)	KAT4, TAF130, TAF145, YGR274C, TafII130, TafII145, L000002748	TFIID subunit, involved in RNA pol II transcription initiation; possesses in vitro histone acetyltransferase activity its role in vivo appears to be minor; involved in promoter binding and G1/S progression; relocalizes to the cytosol in response to hypoxia
TAF5	S. cerevisiae (S288c)	TAF90, TafII90, YBR198C, L000004155	Subunit (90 kDa) of TFIID and SAGA complexes; involved in RNA polymerase II transcription initiation in chromatin modification
TAN1	S. cerevisiae (S288c)	YGL232W	Putative tRNA acetyltransferase; RNA-binding protein required for the formation of the modified nucleoside N(4)-acetylcytidine in and leucine tRNAs but not required for the same modification in 18S rRNA; protein abundance increases in response to DNA replication stress
TDH1	S. cerevisiae (S288c)	GLD3, GAPDH, YJL052W, L000002272, glyceraldehyde-3-phosphate dehydrogenase (phosphorylating) TDH1	Glyceraldehyde-3-phosphate dehydrogenase (GAPDH), isozyme 1; involved in glycolysis and gluconeogenesis; tetramer that catalyzes the reaction glyceraldehyde-3-phosphate to 1,3 bis-phosphoglycerate; detected in the cytoplasm and cell wall; protein abundance increases in response to DNA replication stress; GAPDH-derived antimicrobial peptides secreted by S. cerevisiae are active against a wide vari…
TEC1	S. cerevisiae (S288c)	ROC1, YBR083W, L000001658, L000002276	Transcription factor targeting filamentation genes and Ty1 expression; Ste12p activation of most filamentation gene promoters on Tec1p and Tec1p transcriptional activity is dependent on its association with Ste12p; binds to TCS elements upstream of filamentation genes, which are regulated by Tec1p/Ste12p/Dig1p complex; competes with Dig2p for binding to Ste12p/Dig1p; positive regulator of chronol…
TEL2	S. cerevisiae (S288c)	YGR099W, L000002913	Subunit of the ASTRA complex, involved in chromatin remodeling; subunit of the telomere cap complex protein specific to single-stranded yeast telomeric DNA repeats, required for telomere length regulation and telomere position effect; involved in the stability or biogenesis of PIKKs such as TORC1
TIM22	S. cerevisiae (S288c)	YDL217C, L000004157	Essential core component of the mitochondrial TIM22 complex; involved in insertion of polytopic proteins into inner membrane; forms the channel through which proteins are imported
TIM8	S. cerevisiae (S288c)	YJR135W-A, protein transporter TIM8	Mitochondrial intermembrane space protein; forms a complex with Tim13p that delivers a subset of hydrophobic to the TIM22 complex for inner membrane insertion; homolog of human TIMM8A, implicated in Mohr-Tranebjaerg syndrome
TKL1	S. cerevisiae (S288c)	YPR074C, L000002313, transketolase TKL1	Transketolase; catalyzes conversion of xylulose-5-phosphate and ribose-5-phosphate to sedoheptulose-7-phosphate and glyceraldehyde-3-phosphate in the pentose phosphate needed for synthesis of aromatic amino acids; TKL1 has a paralog, TKL2, that arose from the whole genome duplication
TPK1	S. cerevisiae (S288c)	PKA1, SRA3, YJL164C, L000002045, cAMP-dependent protein kinase catalytic subunit TPK1	cAMP-dependent protein kinase catalytic subunit; promotes vegetative growth in response to nutrients via the Ras-cAMP pathway; inhibited by regulatory subunit Bcy1p in the absence of cAMP; phosphorylates and inhibits Whi3p to promote G1/S phase passage; partially redundant with Tpk2p and Tpk3p; phosphorylates pre-Tom40p, which impairs its import into mitochondria under non-respiratory conditions;…
TPK2	S. cerevisiae (S288c)	YKR1, PKA2, PKA3, YPL203W, L000001445, cAMP-dependent protein kinase catalytic subunit	cAMP-dependent protein kinase catalytic subunit; promotes vegetative growth in response to nutrients via the Ras-cAMP pathway; partially redundant with Tpk1p and Tpk3p; localizes to P-bodies during stationary phase; relocalizes to the cytosol in response to hypoxia
TPK3	S. cerevisiae (S288c)	YKL166C, L000002327, cAMP-dependent protein kinase catalytic subunit TPK3	cAMP-dependent protein kinase catalytic subunit; promotes vegetative growth in response to nutrients via the Ras-cAMP pathway; partially redundant with Tpk1p and Tpk2p; localizes to P-bodies during stationary phase; TPK3 has a paralog, TPK1, that arose from the whole genome duplication
TRP1	S. cerevisiae (S288c)	YDR007W, L000002352, phosphoribosylanthranilate isomerase TRP1	Phosphoribosylanthranilate isomerase; catalyzes the third step in tryptophan biosynthesis; in 2004, the sequence of TRP1 strain S228C was updated by changing the previously annotated internal STOP (TAA) to serine (TCA)
TUB4	S. cerevisiae (S288c)	YLR212C, L000002751, gamma-tubulin	Gamma-tubulin; involved in nucleating microtubules from both the cytoplasmic and nuclear faces of the spindle body; protein abundance increases in response to DNA replication stress
TYE7	S. cerevisiae (S288c)	SGC1, YOR344C, L000002401	Serine-rich protein that contains a bHLH DNA binding motif; binds E-boxes of glycolytic genes and to their activation; may function as a transcriptional activator in Ty1-mediated gene expression; bHLH stands for basic-helix-loop-helix
TYR1	S. cerevisiae (S288c)	YBR166C, L000002402, L000002359, pprephenate dehydrogenase (NADP(+))	Prephenate dehydrogenase involved in tyrosine biosynthesis; expression is dependent on phenylalanine levels
USE1	S. cerevisiae (S288c)	SLT1, YGL098W	Essential SNARE protein localized to the ER; involved in retrograde traffic from the Golgi to ER and Sey1p-independent homotypic ER fusion; required for efficient nuclear fusion during mating; forms a complex with the SNAREs Sec22p, Sec20p and Ufe1p
UTR1	S. cerevisiae (S288c)	YJR049C, L000002680	ATP-NADH kinase; phosphorylates both NAD and NADH; active as a hexamer; enhances the activity of reductase (Fre1p); UTR1 has a paralog, YEF1, that arose from the whole genome duplication
VAC8	S. cerevisiae (S288c)	YEB3, YEL013W, L000004028, protein anchor VAC8	Phosphorylated and palmitoylated vacuolar membrane protein; interacts with Atg13p, required for the cytoplasm-to-vacuole targeting (Cvt) interacts with Nvj1p to form nucleus-vacuole junctions
VHS3	S. cerevisiae (S288c)	YOR054C, YOR29-05, phosphopantothenoylcysteine decarboxylase complex subunit VHS3	Negative regulatory subunit of protein phosphatase 1 Ppz1p; involved in coenzyme A biosynthesis; subunit of phosphopantothenoylcysteine decarboxylase (PPCDC; Cab3p, Sis2p, Vhs3p) complex and the CoA-Synthesizing Protein Complex (CoA-SPC: Cab2p, Cab3p, Cab4p, Cab5p, Sis2p and Vhs3p)
VIP1	S. cerevisiae (S288c)	YLR410W, L000004547, inositol polyphosphate kinase VIP1	Inositol hexakisphosphate and inositol heptakisphosphate kinase; inositol heptakisphosphate (IP7) production is important for phosphate signaling; in cortical actin cytoskeleton function, and invasive pseudohyphal growth analogous to S. pombe asp1; inositol hexakisphosphate is also known as IP6
VMA21	S. cerevisiae (S288c)	YGR105W, L000002466	Integral membrane protein required for V-ATPase function; not an actual component of the vacuolar H+-ATPase complex; diverged ortholog of human XMEA (X-linked Myopathy with Excessive Autophagy); functions in the assembly of the V-ATPase; localized to the yeast endoplasmic reticulum (ER)
VPS27	S. cerevisiae (S288c)	DID7, VPL23, SSV17, GRD11, VPT27, YNR006W, L000002790, ESCRT-0 subunit protein	Endosomal protein that forms a complex with Hse1p; required for recycling Golgi proteins, forming lumenal and sorting ubiquitinated proteins destined for degradation; has Ubiquitin Interaction Motifs which bind ubiquitin (Ubi4p)
VPS51	S. cerevisiae (S288c)	WHI6, API3, VPS67, YKR020W	Component of the GARP (Golgi-associated retrograde protein) complex; GARP is required for the recycling of from endosomes to the late Golgi, and for mitosis after DNA damage induced checkpoint arrest; links the (VFT/GARP) complex to the SNARE Tlg1p; members of the GARP complex are Vps51p-Vps52p-Vps53p-Vps54p,
VPS53	S. cerevisiae (S288c)	YJL029C	Component of the GARP (Golgi-associated retrograde protein) complex; GARP is required for the recycling of from endosomes to the late Golgi, and for mitosis after DNA damage induced checkpoint arrest; required for vacuolar protein sorting; members of the GARP complex are Vps51p-Vps52p-Vps53p-Vps54p,
VPS71	S. cerevisiae (S288c)	SWC6, YML041C	Nucleosome-binding component of the SWR1 complex; SWR1 exchanges histone variant H2AZ (Htz1p) for chromatin-bound histone required for vacuolar protein sorting
VPS8	S. cerevisiae (S288c)	VPL8, VPT8, FUN15, YAL002W, L000003013, CORVET complex membrane-binding subunit VPS8	Membrane-binding component of the CORVET complex; involved in endosomal vesicle tethering and fusion in the to vacuole protein targeting pathway; interacts with Vps21p; contains RING finger motif
VRP1	S. cerevisiae (S288c)	END5, MDP2, YLR337W, YLR337C, L000002481, L000001055	Verprolin, proline-rich actin-associated protein; involved in cytoskeletal organization and cytokinesis; promotes actin nucleation and endocytosis; to mammalian Wiskott-Aldrich syndrome protein (WASP)-interacting protein (WIP)
YAK1	S. cerevisiae (S288c)	YJL141C, L000002490, serine/threonine protein kinase YAK1	Serine-threonine protein kinase; component of a glucose-sensing system that inhibits growth in response to glucose upon nutrient deprivation Yak1p phosphorylates Pop2p to regulate mRNA deadenylation, the co-repressor Crf1p to inhibit transcription of ribosomal genes, and the stress-responsive transcription factors Hsf1p and Msn2p; nuclear localization negatively regulated by the Ras/PKA signaling…
YBL095W	S. cerevisiae (S288c)	YBL095W	Putative protein of unknown function; the authentic, non-tagged protein is detected in highly purified mitochondria high-throughput studies
YBP2	S. cerevisiae (S288c)	YBH1, YGL060W	Central kinetochore associated protein; mediates mitotic progression; interacts with several central kinetochore proteins and centromeric Cse4p; role in resistance to oxidative stress; similar to Slk19p; YBP2 has a paralog, YBP1, that arose from the whole genome duplication
YBR220C	S. cerevisiae (S288c)	YBR220C	Putative protein of unknown function; YBR220C is not an essential gene
YBR238C	S. cerevisiae (S288c)	YBR238C	Mitochondrial membrane protein; not required for respiratory growth but causes a synthetic respiratory defect in with rmd9 mutations; transcriptionally up-regulated by TOR; deletion increases life span; YBR238C has a paralog, RMD9, that arose from the whole genome duplication
YCK3	S. cerevisiae (S288c)	CKI3, YER123W, L000002915, casein kinase YCK3	Palmitoylated vacuolar membrane-localized casein kinase I isoform; negatively regulates vacuole fusion during hypertonic stress via of Vps41p; shares essential functions with Hrr25p; regulates vesicle fusion in AP-3 pathway
YFR035C	S. cerevisiae (S288c)	YFR035C	Putative protein of unknown function; deletion mutant exhibits synthetic phenotype with alpha-synuclein
YJR015W	S. cerevisiae (S288c)	YJR015W	Putative protein of unknown function; localizes to endoplasmic reticulum and cytoplasm; predicted to encode a transporter based on phylogenetic analysis; not an essential gene; YJR015W has a paralog, SNG1, that arose from the whole genome duplication
YKL033W-A	S. cerevisiae (S288c)	YKL033W-A	Putative protein of unknown function; similar to uncharacterized proteins from other fungi
YKL075C	S. cerevisiae (S288c)	YKL075C	Putative protein of unknown function; green fluorescent protein (GFP)-fusion protein localizes to the cytoplasm; proposed be involved in resistance to streptozotocin and camptothecin
YLR281C	S. cerevisiae (S288c)	YLR281C	Putative protein of unknown function; green fluorescent protein (GFP)-fusion protein localizes to mitochondria; YLR281C is an essential gene
YLR346C	S. cerevisiae (S288c)	YLR346C	Putative protein of unknown function found in mitochondria; expression is regulated by transcription factors involved pleiotropic drug resistance, Pdr1p and Yrr1p; not an essential gene; YLR346C has a paralog, YGR035C, that arose from the whole genome duplication
YNL234W	S. cerevisiae (S288c)	YNL234W	Protein of unknown function with similarity to globins; has a functional heme-binding domain; mutant has tolerance; transcription induced by stress conditions; may be involved in glucose signaling or metabolism; regulated by Rgt1
YOR381W-A	S. cerevisiae (S288c)	YOR381W-A	Putative protein of unknown function; identified by fungal homology and RT-PCR
YOR385W	S. cerevisiae (S288c)	YOR385W	Putative protein of unknown function; green fluorescent protein (GFP)-fusion protein localizes to the cytoplasm; YOR385W not an essential gene
YOX1	S. cerevisiae (S288c)	YML027W, L000002540	Homeobox transcriptional repressor; binds to Mcm1p and to early cell cycle boxes (ECBs) in the of cell cycle-regulated genes expressed in M/G1 phase; expression is cell cycle-regulated; potential Cdc28p substrate; relocalizes from nucleus to cytoplasm upon DNA replication stress; YOX1 has a paralog, YHP1, that arose from the whole genome duplication
YPS6	S. cerevisiae (S288c)	YIR039C, L000004386	Putative GPI-anchored aspartic protease; member of the yapsin family of proteases involved in cell wall and maintenance
YPT11	S. cerevisiae (S288c)	YNL304W, Rab family GTPase YPT11	Rab GTPase; Myo2p-binding protein implicated in mother-to-bud transport of cortical endoplasmic reticulum (ER), late Golgi, mitochondria during cell division; function is regulated at multiple levels; abundance of active Ypt11p forms is controlled by phosphorylation status and degradation; normally a low-abundance protein whose ER localization is only detected when protein is highly over expressed
YPT52	S. cerevisiae (S288c)	YKR014C, L000002546, Rab family GTPase YPT52	Endosomal Rab family GTPase; required for vacuolar protein sorting, endocytosis and multivesicular body (MVB) biogenesis sorting; required for localization of the CORVET complex to endosomes; involved in autophagy and ionic stress tolerance; similar to Vps21p and Ypt53p; mammalian Rab5 homolog; protein abundance increases in response to DNA replication stress
YPT6	S. cerevisiae (S288c)	YLR262C, L000002896, L000002948, Rab family GTPase YPT6	Rab family GTPase; Ras-like GTP binding protein involved in the secretory pathway, required for fusion endosome-derived vesicles with the late Golgi, maturation of the vacuolar carboxypeptidase Y; resides temporarily at the Golgi, dissociates into cytosol upon arrival of the Rab GTPaseYpt32p, which also functions in the late Golgi; Golgi-localized form is bound to GTP, while cytosolic form is GDP…
YTM1	S. cerevisiae (S288c)	CST14, YOR272W, S000029121, L000003547, L000002998	Constituent of 66S pre-ribosomal particles; forms a complex with Nop7p and Erb1p that is required maturation of the large ribosomal subunit; has seven C-terminal WD repeats
YVH1	S. cerevisiae (S288c)	YIR026C, L000002567, tyrosine protein phosphatase YVH1	Protein phosphatase; involved in vegetative growth at low temperatures, sporulation, and glycogen accumulation; mutants are in 60S ribosome assembly; member of the dual-specificity family of protein phosphatases
ZRT2	S. cerevisiae (S288c)	YLR130C, L000004167, low-affinity Zn(2+) transporter ZRT2	Low-affinity zinc transporter of the plasma membrane; transcription is induced under low-zinc conditions by the transcription factor
ZWF1	S. cerevisiae (S288c)	MET19, POS10, YNL241C, L000002572, glucose-6-phosphate dehydrogenase	Glucose-6-phosphate dehydrogenase (G6PD); catalyzes the first step of the pentose phosphate pathway; involved in adapting oxidative stress; homolog of the human G6PD which is deficient in patients with hemolytic anemia; protein abundance increases in response to DNA replication stress

## Sheet: Sheet2
Table S3 Proteins putatively interacting with SOK2 in S. cerevisiae
Interactor	organism	Aliases	Description
ACB1	S. cerevisiae (S288c)	YGR037C, L000000016, long-chain fatty acid transporter ACB1	Acyl-CoA-binding protein; transports newly synthesized acyl-CoA esters from fatty acid synthetase (Fas1p-Fas2p) to acyl-CoA-consuming processes; to starvation-induced, Grh1p-mediated unconventional secretion; protein abundance increases in response to DNA replication stress
ADF1	S. cerevisiae (S288c)	YCL058W-A	Transcriptional repressor encoded by the FYV5 antisense strand; negatively regulates transcription of FYV5 by binding the promoter on the sense strand
ALG13	S. cerevisiae (S288c)	YGL047W, N-acetylglucosaminyldiphosphodolichol N-acetylglucosaminyltransferase catalytic subunit ALG13	Catalytic component of UDP-GlcNAc transferase; required for the second step of dolichyl-linked oligosaccharide synthesis; anchored the ER membrane via interaction with Alg14p; similar to bacterial and human glycosyltransferases; protein abundance increases in response to DNA replication stress
AME1	S. cerevisiae (S288c)	ARP100, YBR211C, L000004725	Essential kinetochore protein associated with microtubules and SPBs; component of the kinetochore sub-complex COMA (Ctf19p, Mcm21p, Ame1p); involved in spindle checkpoint maintenance; orthologous to human centromere constitutive-associated network (CCAN) subunit CENP-U and fission yeast Mis17; relative distribution to the nucleus increases upon DNA replication stress
ANP1	S. cerevisiae (S288c)	GEM3, MNN8, YEL036C, L000000089	Subunit of the alpha-1,6 mannosyltransferase complex; type II membrane protein; has a role in retention ... more
APL5	S. cerevisiae (S288c)	YKS4, YPL195W, L000003037	Delta adaptin-like subunit of the clathrin associated protein complex; functions in transport of alkaline phosphatase the vacuole via the alternate pathway; suppressor of loss of casein kinase 1 function; the clathrin associated protein complex is also known as AP-3
ARO1	S. cerevisiae (S288c)	YDR127W, L000000116, pentafunctional protein ARO1p	Pentafunctional arom protein; catalyzes steps 2 through 6 in the biosynthesis of chorismate, which is precursor to aromatic amino acids
ARO2	S. cerevisiae (S288c)	YGL148W, L000000117, bifunctional chorismate synthase/riboflavin reductase [NAD(P)H] ARO2	Bifunctional chorismate synthase and flavin reductase; catalyzes the conversion of 5-enolpyruvylshikimate 3-phosphate (EPSP) to form which is a precursor to aromatic amino acids; protein abundance increases in response to DNA replication stress
ARP6	S. cerevisiae (S288c)	YLR085C, L000003435	Actin-related protein that binds nucleosomes; a component of the SWR1 complex, which exchanges histone variant (Htz1p) for chromatin-bound histone H2A
ARP8	S. cerevisiae (S288c)	YOR141C, L000003437	Nuclear actin-related protein involved in chromatin remodeling; component of chromatin-remodeling enzyme complexes; has mRNA binding
ASH1	S. cerevisiae (S288c)	YKL185W, L000003058, DNA-binding transcription repressor ASH1	Component of the Rpd3L histone deacetylase complex; zinc-finger inhibitor of HO transcription; mRNA is localized translated in the distal tip of anaphase cells, resulting in accumulation of Ash1p in daughter cell nuclei and inhibition of HO expression; potential Cdc28p substrate
ASI2	S. cerevisiae (S288c)	YNL159C	Subunit of the nuclear inner membrane Asi ubiquitin ligase complex; Asi complex targets both misfolded and regulators of sterol biosynthesis for ubiquitin-mediated degradation; acts with Asi1p and Asi3p to ensure the fidelity of SPS-sensor signalling by targeting latent unprocessed forms of Stp1p and Stp2p and maintains the repressed state of gene expression in the absence of inducing amino acids
ATG27	S. cerevisiae (S288c)	ETF1, YJL178C	Type I membrane protein involved in autophagy and the Cvt pathway; may be involved in delivery to the phagophore assembly site
AZF1	S. cerevisiae (S288c)	YOR113W, L000000158	Zinc-finger transcription factor; involved in diauxic shift; in the presence of glucose, activates transcription of involved in growth and carbon metabolism; in nonfermentable carbon sources, activates transcription of genes involved in maintenance of cell wall integrity; relocalizes to the cytosol in response to hypoxia
BCY1	S. cerevisiae (S288c)	SRA1, YIL033C, L000002044, cAMP-dependent protein kinase regulatory subunit BCY1	Regulatory subunit of the cyclic AMP-dependent protein kinase (PKA); PKA is a component of a pathway that controls a variety of cellular processes, including metabolism, cell cycle, stress response, stationary phase, and sporulation
BIL1	S. cerevisiae (S288c)	EDO1, YOR304C-A	Protein that binds Bud6p and has a role in actin cable assembly; involved in the pathway of cable assembly; localizes to bud tip and bud neck
CAC2	S. cerevisiae (S288c)	YML102W, L000003389	Subunit of chromatin assembly factor I (CAF-1), with Rlf2p and Msi1p; chromatin assembly by CAF-1 important for multiple processes including silencing at telomeres, mating type loci, and rDNA; maintenance of kinetochore structure, deactivation of the DNA damage checkpoint after DNA repair, chromatin dynamics during transcription; and repression of divergent transcription; relocalizes to the cytos…
CAF20	S. cerevisiae (S288c)	p20, CAF2, CAP20, YOR276W, L000000208, L000003291	Phosphoprotein of the mRNA cap-binding complex; involved in translational control; repressor of cap-dependent translation initiation; with eIF4G for binding to eIF4E
CBF1	S. cerevisiae (S288c)	CP1, CEP1, CPF1, YJR060W, L000000311, L000000401	Basic helix-loop-helix (bHLH) protein; forms homodimer to bind E-box consensus sequence CACGTG present at MET promoters and centromere DNA element I (CDEI); affects nucleosome positioning at this motif; associates with other transcription factors such as Met4p and Isw1p to mediate transcriptional activation or repression; associates with kinetochore proteins, required for chromosome segregation; …
CCR4	S. cerevisiae (S288c)	FUN27, NUT21, YAL021C, L000000239, CCR4-NOT core exoribonuclease subunit CCR4	Component of the CCR4-NOT transcriptional complex; CCR4-NOT is involved in regulation of gene expression; component the major cytoplasmic deadenylase, which is involved in mRNA poly(A) tail shortening
CCT3	S. cerevisiae (S288c)	TCP3, BIN2, YJL014W, L000002270	Subunit of the cytosolic chaperonin Cct ring complex; related to Tcp1p, required for the assembly actin and tubulins in vivo; capable of binding Q/N rich proteins and mediating their folding
CDC1	S. cerevisiae (S288c)	DSC1, DSR1, ESP2, YDR182W, L000000241, putative lipid phosphatase CDC1	Putative lipid phosphatase of the endoplasmic reticulum; shows Mn2+ dependence and may affect Ca2+ signaling; display actin and general growth defects and pleiotropic defects in cell cycle progression and organelle distribution
CDC11	S. cerevisiae (S288c)	PSL9, YJR076C, L000000251, septin CDC11	Component of the septin ring that is required for cytokinesis; septins are GTP-binding proteins that into rod-like hetero-oligomers that can associate with other rods to form filaments; septin rings at the mother-bud neck act as scaffolds for recruiting cell division factors and as barriers to prevent diffusion of specific proteins between mother and daughter cells
CDC13	S. cerevisiae (S288c)	EST4, YDL220C, L000000253, telomere-binding protein CDC13	Single stranded DNA-binding protein found at TG1-3 telomere G-tails; key roles in regulation of telomerase, end protection, conventional telomere replication; regulates telomere replication through recruitment of specific sub-complexes, essential function is telomere capping; forms homodimer via N-terminus; disruption of dimerization leads to short telomeres; autophagy and proteasome are involved…
CDC3	S. cerevisiae (S288c)	YLR314C, L000000243, septin CDC3	Component of the septin ring that is required for cytokinesis; septins are GTP-binding proteins that with other septins into rod-like complexes that can associate with other rods to form filament polymers; septin rings at the mother-bud neck act as scaffolds for recruiting factors needed for cell division and as barriers to prevent diffusion of specific proteins between mother and daughter cells
CDC34	S. cerevisiae (S288c)	UBC3, DNA6, YDR054C, L000000271, SCF E2 ubiquitin-protein ligase catalytic subunit	Ubiquitin-conjugating enzyme (E2); catalytic subunit of SCF ubiquitin-protein ligase complex (together with Skp1p, Rbx1p, Cdc53p, an F-box protein) that regulates cell cycle progression by targeting key substrates for degradation; protein abundance increases in response to DNA replication stress
CDC37	S. cerevisiae (S288c)	SMO1, YDR168W, L000000273	Essential Hsp90p co-chaperone; necessary for passage through the START phase of the cell cycle; stabilizes kinase nascent chains and participates along with Hsp90p in their folding
CDC4	S. cerevisiae (S288c)	YFL009W, L000000244, SCF ubiquitin ligase complex subunit CDC4	F-box protein required for both the G1/S and G2/M phase transitions; modular substrate specificity factor associates with core SCF (Cdc53p, Skp1p and Hrt1p/Rbx1p) to form the SCFCdc4 complex; SCFCdc4 acts as a ubiquitin-protein ligase directing ubiquitination of cyclin-dependent kinase (CDK) phosphorylated substrates, such as: Sic1p, Far1p, Cdc6p, Clb6p, and Cln3p
CDC50	S. cerevisiae (S288c)	YCR094W, L000004326, aminophospholipid translocase regulatory protein CDC50	Endosomal protein that interacts with phospholipid flippase Drs2p; interaction with Cdc50p is essential for Drs2p activity; mutations affect cell polarity and polarized growth; similar to Lem3p; CDC50 has a paralog, YNR048W, that arose from the whole genome duplication
CDC9	S. cerevisiae (S288c)	MMS8, YDL164C, L000000249, DNA ligase (ATP) CDC9	DNA ligase found in the nucleus and mitochondria; an essential enzyme that joins Okazaki fragments DNA replication; also acts in ribonucleotide excision repair, base excision repair, and recombination,
CEG1	S. cerevisiae (S288c)	YGL130W, L000000291	Guanylyltransferase involved in mRNA 5' capping; subunit of the mRNA capping enzyme, which is a composed of two molecules of Ceg1p and a homodimer of Cet1p, the mRNA 5?-triphosphatase subunit; nuclear import of Ceg1p requires interaction with Cet1p; mammalian capping enzyme is a single bifunctional polypeptide
CHA4	S. cerevisiae (S288c)	SIL2, SIL3, YLR098C, L000002854	DNA binding transcriptional activator; mediates serine/threonine activation of the catabolic L-serine (L-threonine) deaminase (CHA1); Zinc-finger with Zn[2]-Cys[6] fungal-type binuclear cluster domain
CIN5	S. cerevisiae (S288c)	YAP4, HAL6, YOR028C, L000000339, L000004263	Basic leucine zipper (bZIP) transcription factor of the yAP-1 family; physically interacts with the Tup1-Cyc8 and recruits Tup1p to its targets; mediates pleiotropic drug resistance and salt tolerance; nuclearly localized under oxidative stress and sequestered in the cytoplasm by Lot6p under reducing conditions; CIN5 has a paralog, YAP6, that arose from the whole genome duplication
CIS3	S. cerevisiae (S288c)	SCW8, PIR4, CCW5, CCW11, YJL158C, L000003951, L000004569, L000004553, S000029072, S000029439	Mannose-containing glycoprotein constituent of the cell wall; member of the PIR (proteins with internal repeats)
CKB2	S. cerevisiae (S288c)	YOR039W, L000000345, casein kinase 2 regulatory subunit CKB2	Beta' regulatory subunit of casein kinase 2 (CK2); a Ser/Thr protein kinase with roles in growth and proliferation; CK2, comprised of CKA1, CKA2, CKB1 and CKB2, has many substrates including transcription factors and all RNA polymerase
CLN3	S. cerevisiae (S288c)	DAF1, WHI1, FUN10, YAL040C, L000000359, cyclin CLN3	G1 cyclin involved in cell cycle progression; activates Cdc28p kinase to promote the G1 to phase transition; plays a role in regulating transcription of the other G1 cyclins, CLN1 and CLN2; regulated by phosphorylation and proteolysis; acetly-CoA induces CLN3 transcription in response to nutrient repletion to promote cell-cycle entry.
CMR3	S. cerevisiae (S288c)	YPR013C	Putative zinc finger protein; YPR013C is not an essential gene
CNA1	S. cerevisiae (S288c)	CMP1, YLR433C, L000000370, calcineurin catalytic subunit A	Calcineurin A; one isoform (the other is Cmp2p) of the catalytic subunit of calcineurin, a protein phosphatase which regulates Crz1p (a stress-response transcription factor), the other calcineurin subunit is CNB1; regulates the function of Aly1p alpha-arrestin; CNA1 has a paralog, CMP2, that arose from the whole genome duplication
COS5	S. cerevisiae (S288c)	YJR161C, L000004063	Protein of unknown function; member the DUP380 subfamily of conserved, often subtelomerically-encoded proteins
COS7	S. cerevisiae (S288c)	YDL248W, L000004065	Protein of unknown function; member of the DUP380 subfamily of conserved, often subtelomerically-encoded proteins; the non-tagged protein is detected in highly purified mitochondria in high-throughput studies
COX17	S. cerevisiae (S288c)	YLL009C, L000003085, copper metallochaperone COX17	Copper metallochaperone that transfers copper to Sco1p and Cox11p; eventual delivery to cytochrome c oxidase; twin cysteine-x9-cysteine motifs
CPR5	S. cerevisiae (S288c)	CYP5, YDR304C, L000000466, peptidylprolyl isomerase family protein CPR5	Peptidyl-prolyl cis-trans isomerase (cyclophilin) of the ER; catalyzes the cis-trans isomerization of peptide bonds N-terminal proline residues; transcriptionally induced in response to unfolded proteins in the ER; CPR5 has a paralog, CPR2, that arose from the whole genome duplication
CTF18	S. cerevisiae (S288c)	CHL12, YMR078C, L000000431, L000000325	Subunit of a complex with Ctf8p; shares some subunits with Replication Factor C and is for sister chromatid cohesion; may have overlapping functions with Rad24p in the DNA damage replication checkpoint
CTI6	S. cerevisiae (S288c)	RXT1, YPL181W	Component of the Rpd3L histone deacetylase complex; relieves transcriptional repression by binding to the Cyc8p-Tup1p and recruiting the SAGA complex to the repressed promoter; contains a PHD finger domain
CWH43	S. cerevisiae (S288c)	YCR017C	Putative sensor/transporter protein involved in cell wall biogenesis; contains 14-16 transmembrane segments and several putative and phosphorylation sites; null mutation is synthetically lethal with pkc1 deletion
DHH1	S. cerevisiae (S288c)	YDL160C, L000000504, DExD/H-box ATP-dependent RNA helicase DHH1	Cytoplasmic DExD/H-box helicase, stimulates mRNA decapping; coordinates distinct steps in mRNA function and decay, interacts both the decapping and deadenylase complexes, role in translational repression, mRNA decay, and processing body dynamics; may have a role in mRNA export; C-terminus of Dhh1p interacts with Ngr1p and promotes POR1, but not EDC1 mRNA decay; forms cytoplasmic foci upon DNA rep…
DHR2	S. cerevisiae (S288c)	YKL078W	Predominantly nucleolar DEAH-box ATP-dependent RNA helicase; required for 18S rRNA synthesis
ECM4	S. cerevisiae (S288c)	GTO2, YKR076W, L000003880	Omega class glutathione transferase; not essential; similar to Ygr154cp; green fluorescent protein (GFP)-fusion protein localizes the cytoplasm
ELM1	S. cerevisiae (S288c)	LDB9, YKL048C, L000000548, serine/threonine protein kinase ELM1	Serine/threonine protein kinase that regulates cellular morphogenesis; septin behavior, and cytokinesis; required for the regulation other kinases, such as Kin4p; forms part of the bud neck ring
ERG10	S. cerevisiae (S288c)	LPB3, TSM0115, YPL028W, L000000576, acetyl-CoA C-acetyltransferase	Acetyl-CoA C-acetyltransferase (acetoacetyl-CoA thiolase); cytosolic enzyme that transfers an acetyl group from one acetyl-CoA molecule another, forming acetoacetyl-CoA; involved in the first step in mevalonate biosynthesis
ERG24	S. cerevisiae (S288c)	YNL280C, L000000580, delta(14)-sterol reductase	C-14 sterol reductase; acts in ergosterol biosynthesis; mutants accumulate the abnormal sterol ignosterol (ergosta-8,14 dienol), are viable under anaerobic growth conditions but inviable on rich medium under aerobic conditions
ERG3	S. cerevisiae (S288c)	PSO6, SYR1, YLR056W, L000000570, L000004043, C-5 sterol desaturase	C-5 sterol desaturase; glycoprotein that catalyzes the introduction of a C-5(6) double bond into episterol, precursor in ergosterol biosynthesis; mutants are viable, but cannot grow on non-fermentable carbon sources; substrate of the HRD ubiquitin ligase
ESA1	S. cerevisiae (S288c)	TAS1, KAT5, YOR244W, L000003952, NuA4 histone acetyltransferase complex catalytic subunit	Catalytic subunit of the histone acetyltransferase complex (NuA4); acetylates four conserved internal lysines of histone N-terminal tail and can acetylate histone H2A; master regulator of cellular acetylation balance; required for cell cycle progression and transcriptional silencing at the rDNA locus and regulation of autophagy; human ortholog TIP60/KAT5 is implicated in cancer and other diseases
EST1	S. cerevisiae (S288c)	YLR233C, L000000588	TLC1 RNA-associated factor involved in telomere length regulation; recruitment subunit of telomerase; has G-quadruplex promoting required for telomere elongation; possible role in activating telomere-bound Est2p-TLC1-RNA; EST1 has a paralog, EBS1, that arose from the whole genome duplication
EUG1	S. cerevisiae (S288c)	YDR518W, L000000589, protein disulfide isomerase EUG1	Protein disulfide isomerase of the endoplasmic reticulum lumen; EUG1 has a paralog, PDI1, that arose the whole genome duplication; function overlaps with that of Pdi1p; may interact with nascent polypeptides in the ER
FIT3	S. cerevisiae (S288c)	YOR383C	Mannoprotein that is incorporated into the cell wall; incorporated via a glycosylphosphatidylinositol (GPI) anchor; involved the retention of siderophore-iron in the cell wall
FLO11	S. cerevisiae (S288c)	MUC1, STA4, YIR019C, L000002104	GPI-anchored cell surface glycoprotein (flocculin); required for pseudohyphal formation, invasive growth, flocculation, and biofilms; transcriptionally by the MAPK pathway (via Ste12p and Tec1p) and the cAMP pathway (via Flo8p); required for formation of fibrous interconnections between cells in a colony of a wild S. cerevisiae strain; a portion is cleaved and shed from cells, and free extracellu…
FLO8	S. cerevisiae (S288c)	PHD5, STA10, YER109C, YER108C, S000000910, S000029523, L000004208, L000003202, transcription factor	Transcription factor; required for flocculation, diploid filamentous growth, and haploid invasive growth; forms a heterodimer Mss1p that interacts with the Swi/Snf complex during transcriptional activation of FLO1, FLO11, and STA1; S. cerevisiae genome reference strain S288C contains an internal in-frame stop at codon 142, which in other strains encodes tryptophan
FMP48	S. cerevisiae (S288c)	YGR052W, protein kinase FMP48	Putative protein of unknown function; the authentic, non-tagged protein is detected in highly purified mitochondria high-throughput studies; induced by treatment with 8-methoxypsoralen and UVA irradiation
FPS1	S. cerevisiae (S288c)	YLL043W, L000000625	Aquaglyceroporin, plasma membrane channel; involved in efflux of glycerol and xylitol, and in uptake of acid and the trivalent metalloids arsenite and antimonite; role in mediating passive diffusion of glycerol is key factor in maintenance of redox balance; member of major intrinsic protein (MIP) family; phosphorylated by Hog1p MAPK under acetate stress; deletion improves xylose fermentation
FRE3	S. cerevisiae (S288c)	YOR381W, L000003555	Ferric reductase; reduces siderophore-bound iron prior to uptake by transporters; expression induced by low iron
FRK1	S. cerevisiae (S288c)	YPL141C, protein kinase FRK1	Protein kinase of unknown cellular role; green fluorescent protein (GFP)-fusion protein localizes to the cytoplasm; with rRNA transcription and ribosome biogenesis factors and the long chain fatty acyl-CoA synthetase Faa3p; FRK1 has a paralog, KIN4, that arose from the whole genome duplication
FUM1	S. cerevisiae (S288c)	YPL262W, L000000632, fumarase FUM1	Fumarase; converts fumaric acid to L-malic acid in the TCA cycle; cytosolic and mitochondrial distribution by the N-terminal targeting sequence, protein conformation, and status of glyoxylate shunt; phosphorylated in mitochondria
FUS3	S. cerevisiae (S288c)	DAC2, YBL016W, L000000655, mitogen-activated serine/threonine-protein kinase FUS3	Mitogen-activated serine/threonine protein kinase involved in mating; phosphoactivated by Ste7p; substrates include Ste12p, Far1p, Bni1p, inhibits invasive growth during mating by phosphorylating Tec1p, promoting its; inhibits recruitment of Ste5p, Cdc42p-mediated asymmetry and mating morphogenesis
FYV4	S. cerevisiae (S288c)	YHR059W	Protein of unknown function; required for survival upon exposure to K1 killer toxin
GCD14	S. cerevisiae (S288c)	TRM61, YJL125C, L000002902	Subunit of tRNA (1-methyladenosine) methyltransferase; required, along with Gcd10p, for the modification of the adenine position 58 in tRNAs, especially tRNAi-Met; first identified as a negative regulator of GCN4 expression
GCR2	S. cerevisiae (S288c)	YNL199C, L000000691	Transcriptional activator of genes involved in glycolysis; interacts and functions with the DNA-binding protein Gcr1p
GGA1	S. cerevisiae (S288c)	YDR358W, S000007493	Golgi-localized protein with homology to gamma-adaptin; interacts with and regulates Arf1p and Arf2p in a manner in order to facilitate traffic through the late Golgi; GGA1 has a paralog, GGA2, that arose from the whole genome duplication
GYP1	S. cerevisiae (S288c)	YOR070C, YOR29-21, L000004377	Cis-golgi GTPase-activating protein (GAP) for yeast Rabs; the Rab family members are Ypt1p (in vivo) for Ypt1p, Sec4p, Ypt7p, and Ypt51p (in vitro); involved in vesicle docking and fusion
HAL9	S. cerevisiae (S288c)	YOL089C, L000004704	Putative transcription factor containing a zinc finger; overexpression increases salt tolerance through increased expression of ENA1 (Na+/Li+ extrusion pump) gene while gene disruption decreases both salt tolerance and ENA1 expression; HAL9 has a paralog, TBS1, that arose from the whole genome duplication
HDA1	S. cerevisiae (S288c)	YNL021W, L000004088, histone deacetylase HDA1	Putative catalytic subunit of a class II histone deacetylase complex; role in azole resistance via and in the heat shock response; Hda1p interacts with the Hda2p-Hda3p subcomplex to form an active tetramer; deletion increases histone H2B, H3 and H4 acetylation; other members of the HDA1 histone deacetylase complex are Hda2p and Hda3p
HSE1	S. cerevisiae (S288c)	YHL002W, ESCRT-0 subunit protein HSE1	Subunit of the endosomal Vps27p-Hse1p complex; complex is required for sorting of ubiquitinated membrane proteins intralumenal vesicles prior to vacuolar degradation, as well as for recycling of Golgi proteins and formation of lumenal membranes
HSP82	S. cerevisiae (S288c)	HSP90, YPL240C, L000000822, Hsp90 family chaperone HSP82	Hsp90 chaperone; redundant in function with Hsc82p; required for pheromone signaling, negative regulation of Hsf1p; with Tom70p for mitochondrial preprotein delivery; promotes telomerase DNA binding, nucleotide addition; protein abundance increases in response to DNA replication stress; contains two acid-rich unstructured regions that promote solubility of chaperone-substrate complexes; HSP82 has…
HYP2	S. cerevisiae (S288c)	eIF5A, TIF51A, eIF-5A, YEL034W, L000002307, L000000847, translation elongation factor eIF-5A	Translation elongation factor eIF-5A; required for translation of proteins containing polyproline stretches, including Bni1p, and leads to a requirement for mating projection formation; structural homolog of bacterial EF-P; undergoes an essential hypusination modification; HYP2 has a paralog, ANB1, that arose from the whole genome duplication
IES2	S. cerevisiae (S288c)	YNL215W	Protein that associates with the INO80 chromatin remodeling complex; associates with the INO80 complex under conditions; essential for growth under anaerobic conditions; protein abundance increases in response to DNA replication stress
ILV1	S. cerevisiae (S288c)	ISO1, YER086W, L000000857, threonine ammonia-lyase ILV1	Threonine deaminase, catalyzes first step in isoleucine biosynthesis; expression is under general amino acid control; locus exhibits highly positioned nucleosomes whose organization is independent of known ILV1 regulation
IRC8	S. cerevisiae (S288c)	YJL051W	Bud tip localized protein of unknown function; mRNA is targeted to the bud by a dependent transport system; mRNA is cell cycle regulated via Fkh2p, peaking in G2/M phase; null mutant displays increased levels of spontaneous Rad52p foc
ISW1	S. cerevisiae (S288c)	SGN2, YBR245C, L000004447, chromatin-remodeling ATPase ISW1	ATPase subunit of imitation-switch (ISWI) class chromatin remodelers; with Ioc3p forms Isw1a complex involved in of transcription initiation; with Ioc2p and Ioc4p forms Isw1b complex involved in regulation of transcription elongation; Isw1b recruited to ORFs by H3K36 methylation and acts with Chd1p to prevent trans-histone exchange over coding regions; Isw1p import into nucleus depends on C-termi…
IXR1	S. cerevisiae (S288c)	ORD1, YKL032C, L000000881	Transcriptional repressor that regulates hypoxic genes during normoxia; involved in the aerobic repression of genes as COX5b, TIR1, and HEM13; binds DNA intrastrand cross-links formed by cisplatin; HMG (high mobility group box) domain containing protein which binds and bends cisplatin-modified DNA, blocking excision repair; IXR1 has a paralog, ABF2, that arose from the whole genome duplication
KAR9	S. cerevisiae (S288c)	YPL269W, L000002932	Karyogamy protein; required for correct positioning of the mitotic spindle and for orienting cytoplasmic microtubules; at the shmoo tip in mating cells and at the tip of the growing bud in small-budded cells through anaphase
KIP1	S. cerevisiae (S288c)	CIN9, YBL063W, L000000907	Kinesin-related motor protein; required for mitotic spindle assembly, chromosome segregation, and 2 micron plasmid partitioning; redundant with Cin8p for chromosomal but not plasmid functions
KNS1	S. cerevisiae (S288c)	L124, YLL019C, L000000910, serine/threonine protein kinase KNS1	Protein kinase involved in negative regulation of PolIII transcription; effector kinase of the TOR signaling and phosphorylates Rpc53p to regulate ribosome and tRNA biosynthesis; member of the LAMMER family of protein kinases, which are serine/threonine kinases also capable of phosphorylating tyrosine residues; capable of autophosphorylation
KRI1	S. cerevisiae (S288c)	YNL308C, S000007481	Essential nucleolar protein required for 40S ribosome biogenesis; associate with snR30; physically and functionally interacts Krr1p
LCB5	S. cerevisiae (S288c)	YLR260W, L000004329, sphinganine kinase LCB5	Minor sphingoid long-chain base kinase; possibly involved in synthesis of long-chain base phosphates, which function signaling molecules; LCB5 has a paralog, LCB4, that arose from the whole genome duplication
LIP1	S. cerevisiae (S288c)	YMR298W, sphingosine N-acyltransferase subunit LIP1	Ceramide synthase subunit; single-span ER membrane protein associated with Lag1p and Lac1p and required for synthase activity, null mutant grows extremely slowly and is defective in ceramide synthesis
MAK11	S. cerevisiae (S288c)	YKL021C, L000000984	Protein involved in an early step of 60S ribosomal subunit biogenesis; essential for cell growth replication of killer M1 dsRNA virus; contains four beta-transducin repeats
MBP1	S. cerevisiae (S288c)	YDL056W, L000001032, transcription factor MBP1	Transcription factor; involved in regulation of cell cycle progression from G1 to S phase, forms complex with Swi6p that binds to MluI cell cycle box regulatory element in promoters of DNA synthesis genes
MCM22	S. cerevisiae (S288c)	YJR135C, L000003999	Outer kinetochore protein and component of the Ctf3 subcomplex; binds to centromeric DNA in a manner; involved in chromosome segregation and minichromosome maintenance; orthologous to human centromere constitutive-associated network (CCAN) subunit CENP-K and fission yeast sim4
MCM4	S. cerevisiae (S288c)	CDC54, HCD21, YPR019W, L000002761, MCM DNA helicase complex subunit MCM4	Essential helicase component of heterohexameric MCM2-7 complexes; MCM2-7 complexes bind pre-replication complexes on DNA and DNA prior to replication; forms an Mcm4p-6p-7p subcomplex; shows nuclear accumulation in G1; homolog of S. pombe Cdc21p
MDS3	S. cerevisiae (S288c)	YGL197W, L000003960	Putative component of the TOR regulatory pathway; negative regulator of early meiotic gene expression; required, Pmd1p, for growth under alkaline conditions; has an N-terminal kelch-like domain; MDS3 has a paralog, PMD1, that arose from the whole genome duplication
MEF2	S. cerevisiae (S288c)	YJL102W, L000001058	Mitochondrial elongation factor involved in translational elongation
MET12	S. cerevisiae (S288c)	YPL023C, L000003571, methylenetetrahydrofolate reductase (NAD(P)H) MET12	Protein with MTHFR activity in vitro; null mutant has no phenotype and is prototrophic for MET13 encodes major isozyme of methylenetetrahydrofolate reductase (MTHFR)
MET18	S. cerevisiae (S288c)	MMS19, YIL128W, L000003468	Component of cytosolic iron-sulfur protein assembly (CIA) machinery; acts at a late step of Fe-S assembly; forms the CIA targeting complex with Cia1p and Cia2p that directs Fe-S cluster incorporation into a subset of proteins involved in methionine biosynthesis, DNA replication and repair, transcription, and telomere maintenance; ortholog of human MMS19
MET5	S. cerevisiae (S288c)	ECM17, YJR137C, L000003892, L000001080, sulfite reductase (NADPH) subunit beta	Sulfite reductase beta subunit; involved in amino acid biosynthesis, transcription repressed by methionine
MFA2	S. cerevisiae (S288c)	YNL145W, L000001097	Mating pheromone a-factor; made by a cells; interacts with alpha cells to induce cell cycle and other responses leading to mating; biogenesis involves C-terminal modification, N-terminal proteolysis, and export; also encoded by MFA1
MFG1	S. cerevisiae (S288c)	YDL233W	Regulator of filamentous growth; interacts with FLO11 promoter and regulates FLO11 expression; binds to transcription Flo8p and Mss11p; green fluorescent protein (GFP)-fusion protein localizes to the nucleus; YDL233W is not an essential gene
MGM1	S. cerevisiae (S288c)	MNA1, YOR211C, L000001103, dynamin-related GTPase MGM1	Mitochondrial GTPase, present in complex with Ugo1p and Fzo1p; required for mitochondrial morphology, fusion, and maintenance; exists as long and short form with different distributions; ratio of long to short forms is regulated by Psd1p; homolog of human OPA1 involved in autosomal dominant optic atrophy
MGR1	S. cerevisiae (S288c)	YCL044C	Subunit of the mitochondrial (mt) i-AAA protease supercomplex; i-AAA degrades misfolded mitochondrial proteins; forms a with Mgr3p that binds to substrates to facilitate proteolysis; required for growth of cells lacking mtDNA
MIG1	S. cerevisiae (S288c)	SSN1, CAT4, TDS22, YGL035C, L000001110, transcription factor MIG1	Transcription factor involved in glucose repression; sequence specific DNA binding protein containing two Cys2His2 zinc motifs; regulated by the SNF1 kinase and the GLC7 phosphatase; regulates filamentous growth along with Mig2p in response to glucose depletion; activated in stochastic pulses of nuclear localization, shuttling between cytosol and nucleus depending on external glucose levels and i…
MOB2	S. cerevisiae (S288c)	YFL035C, YFL035C-A, YFL034C-B, S000007658, L000003535, S000002966	Activator of Cbk1p kinase; component of the RAM signaling network that regulates cellular polarity and activation of Cbk1p facilitates the Ace2p-dependent daughter cell-specific transcription of genes involved in cell separation; similar to Mob1p
MPC2	S. cerevisiae (S288c)	YHR162W	Highly conserved subunit of the mitochondrial pyruvate carrier; a mitochondrial inner membrane complex comprised of and either Mpc2p or Mpc3p mediates mitochondrial pyruvate uptake; more highly expressed in glucose-containing minimal medium than in lactate-containing medium; MPC2 has a paralog, FMP43, that arose from the whole genome duplication
MPT5	S. cerevisiae (S288c)	PUF5, UTH4, HTR1, YGL178W, L000001146	mRNA-binding protein of the PUF family; binds to the 3' UTR of specific mRNAs, including involved in mating type switching, cell wall integrity, chronological lifespan, chromatin modification, and spindle pole body architecture; recruits the CCR4-NOT deadenylase complex to mRNAs along with Dhh1p and Dcp1p to promote deadenylation, decapping, and decay; also interacts with the Caf20p translational…
MRC1	S. cerevisiae (S288c)	YCL061C, YCL060C, chromatin-modulating protein MRC1	S-phase checkpoint protein required for DNA replication; couples DNA helicase and DNA polymerase; interacts with stabilizes Pol2p at stalled replication forks during stress, where it forms a pausing complex with Tof1p and is phosphorylated by Mec1p; with Hog1p defines a novel S-phase checkpoint that permits eukaryotic cells to prevent conflicts between DNA replication and transcription; protects …
MRI1	S. cerevisiae (S288c)	YPR118W, S-methyl-5-thioribose-1-phosphate isomerase MRI1	5'-methylthioribose-1-phosphate isomerase; catalyzes the isomerization of 5-methylthioribose-1-phosphate to 5-methylthioribulose-1-phosphate in the methionine salvage pathway
MRPL17	S. cerevisiae (S288c)	YmL30, YmL17, MRPL30, YNL252C, L000002266, L000001703, L000002692, mitochondrial 54S ribosomal YmL17/YmL30	Mitochondrial ribosomal protein of the large subunit
MRPL19	S. cerevisiae (S288c)	YmL19, YNL185C, mitochondrial 54S ribosomal protein YmL19	Mitochondrial ribosomal protein of the large subunit
MRPS5	S. cerevisiae (S288c)	YBR251W, L000001174, mitochondrial 37S ribosomal protein MRPS5	Mitochondrial ribosomal protein of the small subunit
MSN2	S. cerevisiae (S288c)	YMR037C, L000001198, stress-responsive transcriptional activator MSN2	Stress-responsive transcriptional activator; activated in stochastic pulses of nuclear localization in response to various stress binds DNA at stress response elements of responsive genes; relative distribution to nucleus increases upon DNA replication stress
MSS1	S. cerevisiae (S288c)	PET53, YMR023C, L000001201	Mitochondrial protein; forms a heterodimer complex with Mto1p that performs the 5-carboxymethylaminomethyl modification of the uridine base in mitochondrial tRNAs; similar to human GTPBP3
MST28	S. cerevisiae (S288c)	YAR033W, DUP240 family protein MST28	Putative integral membrane protein, involved in vesicle formation; forms complex with Mst27p; member of DUP240 family; binds COPI and COPII vesicles; MST28 has a paralog, MST27, that arose from a segmental duplication
MTO1	S. cerevisiae (S288c)	IPS1, YGL236C	Mitochondrial protein; forms a heterodimer complex with Mss1p that performs the 5-carboxymethylaminomethyl modification of the uridine base in mitochondrial tRNAs; required for respiration in paromomycin-resistant 15S rRNA mutants
MXR1	S. cerevisiae (S288c)	msrA, YER042W, L000004794	Methionine-S-sulfoxide reductase; involved in the response to oxidative stress; protects iron-sulfur clusters from oxidative inactivation with MXR2; involved in the regulation of lifespan; reduced activity of human homolog implicated in Alzheimer disease
NAM7	S. cerevisiae (S288c)	MOF4, UPF1, IFS2, SUP113, YMR080C, L000002232, L000002429, S000029550, ATP-dependent RNA NAM7	ATP-dependent RNA helicase of the SFI superfamily; involved in nonsense mediated mRNA decay; required for translation termination at nonsense codons and targeting of NMD substrates to P-bodies; binds to the small ribosomal subunit via an interaction with Rps26; forms cytoplasmic foci upon DNA replication stress
NHP10	S. cerevisiae (S288c)	HMO2, YDL002C, L000002765	Non-essential INO80 chromatin remodeling complex subunit; preferentially binds DNA ends, protecting them from exonucleatic cleavage; affects telomere maintenance via recombination; related to mammalian high mobility group proteins
NOB1	S. cerevisiae (S288c)	YOR056C, YOR29-07	Protein involved in proteasomal and 40S ribosomal subunit biogenesis; required for cleavage of the 20S to generate the mature 18S rRNA; cleavage is activated by Fun12p, a GTPase and translation initiation factor; relocalizes from nucleus to nucleolus upon DNA replication stress
NOP2	S. cerevisiae (S288c)	YNA1, YNL061W, L000002535	rRNA m5C methyltransferase; methylates cytosine at position 2870 of 25S rRNA while Rcm1p methylates cytosine position 2278; contains seven beta-strand methyltransferase motif; essential for processing and maturation of 27S pre-rRNA and large ribosomal subunit biogenesis; localized to the nucleolus; constituent of 66S pre-ribosomal particles; homolog of p120/NSUN1, a human gene upregulated in canc…
NQM1	S. cerevisiae (S288c)	YGR043C, sedoheptulose-7-phosphate:D-glyceraldehyde-3-phosphate transaldolase NQM1	Transaldolase of unknown function; transcription is repressed by Mot1p and induced by alpha-factor and during shift; NQM1 has a paralog, TAL1, that arose from the whole genome duplication
NRG1	S. cerevisiae (S288c)	YDR043C, L000004598, transcriptional regulator NRG1	Transcriptional repressor; recruits the Cyc8p-Tup1p complex to promoters; mediates glucose repression and negatively regulates a of processes including filamentous growth and alkaline pH response; activated in stochastic pulses of nuclear localization in response to low glucose
NSE3	S. cerevisiae (S288c)	YDR288W	Component of the SMC5-SMC6 complex; this complex plays a key role in the removal of DNA structures that arise between sister chromatids during DNA replication and repair; protein abundance increases in response to DNA replication stress
NSL1	S. cerevisiae (S288c)	YPL233W, L000004652, MIND complex subunit NSL1	Essential component of the MIND kinetochore complex; joins kinetochore subunits contacting DNA to those contacting required for accurate chromosome segregation; complex consists of Mtw1p Including Nnf1p-Nsl1p-Dsn1p (MIND)
OM14	S. cerevisiae (S288c)	YBR230C	Mitochondrial outer membrane receptor for cytosolic ribosomes; integral protein of the outer membrane that interacts the nascent chain-associated complex (NAC) bound to ribosomes, contributing to co-translational mitochondrial import; interacts with porin (Por1p) and Om45p; abundance is decreased in cells grown in glucose relative to other carbon sources
OPI1	S. cerevisiae (S288c)	YHL020C, L000001303, transcriptional regulator OPI1	Transcriptional regulator of a variety of genes; phosphorylation by protein kinase A stimulates Opi1p function negative regulation of phospholipid biosynthetic genes; involved in telomere maintenance; null exhibits disrupted mitochondrial metabolism and low cardiolipin content, strongly correlated with overproduction of inositol
OPY1	S. cerevisiae (S288c)	YBR129C, L000004016	Protein of unknown function; overproduction blocks cell cycle arrest in the presence of mating pheromone; authentic, non-tagged protein is detected in highly purified mitochondria in high-throughput studies
OST3	S. cerevisiae (S288c)	YOR085W, L000002943	Gamma subunit of the oligosaccharyltransferase complex of the ER lumen; complex catalyzes asparagine-linked glycosylation of synthesized proteins; Ost3p is important for N-glycosylation of a subset of proteins
PAH1	S. cerevisiae (S288c)	SMP2, YMR165C, L000001934, phosphatidate phosphatase PAH1	Mg2+-dependent phosphatidate (PA) phosphatase; dephosphorylates PA to yield diacylglycerol; responsible for de novo lipid synthesis formation of lipid droplets; phosphorylation by Pho80p-Pho85p decreases catalytic activity and alters Pah1p localization and abundance; phosphorylation by protein kinase A decreases catalytic efficiency; dephosphorylation by Nem1p-Spo7p anchors Pah1p to the membrane …
PES4	S. cerevisiae (S288c)	YFR023W, L000001381	Poly(A) binding protein, suppressor of DNA polymerase epsilon mutation; PES4 has a paralog, MIP6, that from the whole genome duplication
PET130	S. cerevisiae (S288c)	YJL023C, L000003025	Protein required for respiratory growth; the authentic, non-tagged protein is detected in highly purified mitochondria high-throughput studies
PEX15	S. cerevisiae (S288c)	PAS21, YOL044W, L000003971	Tail-anchored type II integral peroxisomal membrane protein; required for peroxisome biogenesis; cells lacking Pex15p mislocalize matrix proteins to cytosol; overexpression results in impaired peroxisome assembly
PFS1	S. cerevisiae (S288c)	ADY1, YHR185C, L000004781	Sporulation protein required for prospore membrane formation; required for prospore membrane formation at selected spindle ensures functionality of all four spindle pole bodies during meiosis II; not required for meiotic recombination or meiotic chromosome segregation
PHD1	S. cerevisiae (S288c)	YKL043W, L000001417	Transcriptional activator that enhances pseudohyphal growth; physically interacts with the Tup1-Cyc8 complex and recruits Tup1p its targets; regulates expression of FLO11, an adhesin required for pseudohyphal filament formation; similar to StuA, an A. nidulans developmental regulator; potential Cdc28p substrate; PHD1 has a paralog, SOK2, that arose from the whole genome duplication
PIL1	S. cerevisiae (S288c)	YGR086C, lipid-binding protein PIL1	Eisosome core component; eisosomes are large immobile cell cortex structures associated with endocytosis; detected in state in mitochondria; phosphorylated on Thr233 upon Pkc1p hyperactivation in a Slt2p MAPK-dependent fashion; null mutant shows activation of Pkc1p/Ypk1p stress resistance pathways; member of BAR domain family; protein increases in abundance and relocalizes from plasma membrane to…
PKH1	S. cerevisiae (S288c)	YDR490C, L000004616, serine/threonine protein kinase PKH1	Serine/threonine protein kinase; involved in sphingolipid-mediated signaling pathway that controls endocytosis; activates Ypk1p and Ykr2p, of signaling cascade required for maintenance of cell wall integrity; redundant with Pkh2p; PKH1 has a paralog, PKH2, that arose from the whole genome duplication
PMP3	S. cerevisiae (S288c)	SNA1, YDR276C	Small plasma membrane protein; confers resistance to amphotericin B and is a potential target of common antifungal drug; related to a family of plant polypeptides that are overexpressed under high salt concentration or low temperature; not essential for viability; deletion causes hyperpolarization of the plasma membrane potential
POL1	S. cerevisiae (S288c)	HPR3, CRT5, CDC17, YNL102W, L000000257, DNA-directed DNA polymerase alpha catalytic POL1	Catalytic subunit of the DNA polymerase I alpha-primase complex; required for the initiation of DNA during mitotic DNA synthesis and premeiotic DNA synthesis
POL2	S. cerevisiae (S288c)	DUN2, YNL262W, L000001461, DNA polymerase epsilon catalytic subunit	Catalytic subunit of DNA polymerase (II) epsilon; a chromosomal DNA replication polymerase that exhibits processivity proofreading exonuclease activity; participates in leading-strand synthesis during DNA replication; also involved in DNA synthesis during DNA repair; interacts extensively with Mrc1p
POL32	S. cerevisiae (S288c)	REV5, YJR043C, S000029416, L000004337, L000001617, DNA polymerase delta subunit POL32	Third subunit of DNA polymerase delta; involved in chromosomal DNA replication; required for error-prone DNA in the presence of DNA damage and processivity; forms a complex with Rev3p, Rev7p and Pol31p; interacts with Hys2p, PCNA (Pol30p), and Pol1p
PPG1	S. cerevisiae (S288c)	YNR032W, L000001470, putative serine/threonine-protein kinase PPG1	Putative serine/threonine protein phosphatase; putative phosphatase of the type 2A-like phosphatase family, required for glycogen interacts with Tap42p, which binds to and regulates other protein phosphatases
PPM1	S. cerevisiae (S288c)	YDR435C	Carboxyl methyltransferase; methylates the C terminus of the protein phosphatase 2A catalytic subunit (Pph21p or which is important for complex formation with regulatory subunits; required for methionine to inhibit autophagy and promote growth
PPZ1	S. cerevisiae (S288c)	YML016C, L000001478	Serine/threonine protein phosphatase Z, isoform of Ppz2p; involved in regulation of potassium transport, which affects stability, cell cycle progression, and halotolerance
PRE9	S. cerevisiae (S288c)	YGR135W, L000002701, proteasome core particle subunit alpha 3	Alpha 3 subunit of the 20S proteasome; the only nonessential 20S subunit; may be replaced the alpha 4 subunit (Pre6p) under stress conditions to create a more active proteasomal isoform
PRP22	S. cerevisiae (S288c)	YER013W, L000001508, DEAH-box ATP-dependent RNA helicase PRP22	DEAH-box RNA-dependent ATPase/ATP-dependent RNA helicase; associates with lariat intermediates before the second catalytic step of mediates ATP-dependent mRNA release from the spliceosome and unwinds RNA duplexes; required for proofreading the exon ligation reaction
PRY3	S. cerevisiae (S288c)	YJL078C, L000003218	Cell wall-associated protein involved in export of acetylated sterols; member of the CAP protein superfamily secretory proteins (CRISP), antigen 5, and pathogenesis related 1 proteins); role in mating efficiency; expression of full-length transcript is daughter cell-specific; in response to alpha factor, a short transcript starting at +452 is expressed and the long form is repressed by Ste12p
PSH1	S. cerevisiae (S288c)	YOL054W, ubiquitin-protein ligase PSH1	E3 ubiquitin ligase targeting centromere-binding protein Cse4p; mediates poyubiquitination and degradation of Cse4p; prevents Cse4p mislocalizing to euchromatin; ubiquitylation of Cse4p may be antagonized by Scm3p
PTK2	S. cerevisiae (S288c)	STK2, YJR059W, L000003492, protein kinase PTK2	Putative serine/threonine protein kinase; involved in regulation of ion transport across plasma membrane; enhances spermine PTK2 has a paralog, PTK1, that arose from the whole genome duplication
PTP1	S. cerevisiae (S288c)	YDL230W, L000001525, tyrosine protein phosphatase PTP1	Phosphotyrosine-specific protein phosphatase; dephosphorylates a broad range of substrates in vivo, including Fpr3p; localized to cytoplasm and the mitochondria; proposed to be a negative regulator of filamentation
PUF3	S. cerevisiae (S288c)	YLL013C, mRNA-binding protein PUF3	Protein of the mitochondrial outer surface; links the Arp2/3 complex with the mitochore during anterograde movement; also binds to and promotes degradation of mRNAs for select nuclear-encoded mitochondrial proteins
PUT1	S. cerevisiae (S288c)	YLR142W, L000001535, proline dehydrogenase	Proline oxidase; nuclear-encoded mitochondrial protein involved in utilization of proline as sole nitrogen source; PUT1 is induced by Put3p in the presence of proline and the absence of a preferred nitrogen source
RAD4	S. cerevisiae (S288c)	YER162C, L000001558	Protein that recognizes and binds damaged DNA (with Rad23p) during NER; subunit of Nuclear Excision Factor 2 (NEF2); also involved, with Rad23p, in turnover of ubiquitylated proteins; NER stands for nucleotide excision repair
RAD5	S. cerevisiae (S288c)	REV2, SNM2, YLR032W, L000001559, DNA helicase RAD5	DNA helicase/Ubiquitin ligase; involved in error-free branch of DNA damage tolerance (DDT) pathway; proposed to replication fork regression during postreplication repair by template switching; stimulates synthesis of free and PCNA-bound polyubiquitin chains by Ubc13p-Mms2p; required for error-prone translesion synthesis; forms nuclear foci upon DNA replication stress; associates with native telom…
RAD52	S. cerevisiae (S288c)	YML032C, L000001572, recombinase RAD52	Protein that stimulates strand exchange; stimulates strand exchange by facilitating Rad51p binding to single-stranded DNA; complementary single-stranded DNA; involved in the repair of double-strand breaks in DNA during vegetative growth and meiosis and UV induced sister chromatid recombination
RAD9	S. cerevisiae (S288c)	YDR217C, L000001562, chromatin-binding protein RAD9	DNA damage-dependent checkpoint protein; required for cell-cycle arrest in G1/S, intra-S, and G2/M, plays a in postreplication repair (PRR) pathway; transmits checkpoint signal by activating Rad53p and Chk1p; hyperphosphorylated by Mec1p and Tel1p; multiple cyclin dependent kinase consensus sites and the C-terminal BRCT domain contribute to DNA damage checkpoint activation; Rad9p Chk1 Activating …
RAP1	S. cerevisiae (S288c)	TUF1, TBA1, GRF1, YNL216W, L000001581, DNA-binding transcription factor RAP1	Essential DNA-binding transcription regulator that binds many loci; involved in transcription activation and repression, chromatin and telomere length maintenance; relocalizes to the cytosol in response to hypoxia; conserved protein with an N-terminal BRCT domain, a central region with homology to the Myb DNA binding domain, and a C-terminal Rap1-specific protein-interaction domain (RCT domain)
RCO1	S. cerevisiae (S288c)	YMR075W	Essential component of the Rpd3S histone deacetylase complex; interacts with Eaf3p
RET2	S. cerevisiae (S288c)	YFR051C, L000004127	Delta subunit of the coatomer complex (COPI); COPI coats Golgi-derived transport vesicles; involved in retrograde between Golgi and ER
RFA2	S. cerevisiae (S288c)	BUF1, RPA2, RPA32, YNL312W, L000000203, L000001621	Subunit of heterotrimeric Replication Protein A (RPA); RPA is a highly conserved single-stranded DNA binding involved in DNA replication, repair, and recombination; RPA protects against inappropriate telomere recombination, and upon telomere uncapping, prevents cell proliferation by a checkpoint-independent pathway; in concert with Sgs1p-Top2p-Rmi1p, stimulates DNA catenation/decatenation activit…
RGP1	S. cerevisiae (S288c)	YDR137W, L000001628	Subunit of a Golgi membrane exchange factor (Ric1p-Rgp1p); this complex catalyzes nucleotide exchange on Ypt6p
RGT2	S. cerevisiae (S288c)	YDL138W, L000003268	Plasma membrane high glucose sensor that regulates glucose transport; contains 12 predicted transmembrane segments and long C-terminal tail required for induction of hexose transporters; RGT2 has a paralog, SNF3, that arose from the whole genome duplication
RIC1	S. cerevisiae (S288c)	YLR039C, L000001638	Protein involved in retrograde transport to the cis-Golgi network; forms heterodimer with Rgp1p that acts a GTP exchange factor for Ypt6p; involved in transcription of rRNA and ribosomal protein genes
RIM101	S. cerevisiae (S288c)	RIM1, YHL027W, L000002818, alkaline-responsive transcritional regulator RIM101	Cys2His2 zinc-finger transcriptional repressor; involved in alkaline responsive gene repression as part of adaptation to conditions; involved in cell wall assembly; required for alkaline pH-stimulated haploid invasive growth and sporulation; activated by alkaline-dependent proteolytic processing which results in removal of the C-terminal tail; similar to A. nidulans PacC
RKM4	S. cerevisiae (S288c)	RMS1, SET7, YDR257C, L000003277	Ribosomal lysine methyltransferase; specific for monomethylation of Rpl42ap and Rpl42bp (lysine 55); nuclear SET-domain containing
RPI1	S. cerevisiae (S288c)	YIL119C, L000001697	Transcription factor, allelic differences between S288C and Sigma1278b; mediates fermentation stress tolerance by modulating cell integrity; overexpression suppresses heat shock sensitivity of wild-type RAS2 overexpression and also suppresses cell lysis defect of mpk1 mutation; allele from S288c can confer fMAPK pathway independent transcription of FLO11; S288C and Sigma1278b alleles differ in nu…
RPL17A	S. cerevisiae (S288c)	L22, L20A, L17A, YL17, RPL17, YKL180W, L000001715, ribosomal 60S subunit L17A	Ribosomal 60S subunit protein L17A; copurifies with the Dam1 complex (aka DASH complex); homologous to ribosomal protein L17 and bacterial L22; RPL17A has a paralog, RPL17B, that arose from the whole genome duplication; protein abundance increases in response to DNA replication stress
RPN4	S. cerevisiae (S288c)	SON1, UFD5, YDL020C, L000001984, stress-regulated transcription factor RPN4	Transcription factor that stimulates expression of proteasome genes; Rpn4p levels are in turn regulated by 26S proteasome in a negative feedback control mechanism; RPN4 is transcriptionally regulated by various stress responses; relative distribution to the nucleus increases upon DNA replication stress
RPS16B	S. cerevisiae (S288c)	S9, S16B, rp61R, YDL083C, L000004478, ribosomal 40S subunit protein S16B	Protein component of the small (40S) ribosomal subunit; homologous to mammalian ribosomal protein S16 and S9; RPS16B has a paralog, RPS16A, that arose from the whole genome duplication
RPS9A	S. cerevisiae (S288c)	S4, S9A, S13, rp21, YS11, YPL081W, L000004474, ribosomal 40S subunit S9A	Protein component of the small (40S) ribosomal subunit; homologous to mammalian ribosomal protein S9 and S4; RPS9A has a paralog, RPS9B, that arose from the whole genome duplication
RPT3	S. cerevisiae (S288c)	YTA2, YNT1, YDR394W, L000002556, L000002537, proteasome regulatory particle base subunit	ATPase of the 19S regulatory particle of the 26S proteasome; one of ATPases of the particle; involved in the degradation of ubiquitinated substrates; substrate of N-acetyltransferase B
RPT6	S. cerevisiae (S288c)	CRL3, CIM3, SUG1, SCB68, YGL048C, L000002265, L000000406, L000002174, proteasome regulatory base subunit RPT6	ATPase of the 19S regulatory particle of the 26S proteasome; one of six ATPases of regulatory particle; involved in the degradation of ubiquitinated substrates; bound by ubiquitin-protein ligases Ubr1p and Ufd4p; localized mainly to the nucleus throughout the cell cycle; protein abundance increases in response to DNA replication stress
RSC58	S. cerevisiae (S288c)	YLR033W	Component of the RSC chromatin remodeling complex; RSC functions in transcriptional regulation and elongation, chromosome and establishing sister chromatid cohesion; involved in telomere maintenance
RSF2	S. cerevisiae (S288c)	ZMS1, YJR127C, L000002569	Zinc-finger protein; involved in transcriptional control of both nuclear and mitochondrial genes, many of which products required for glycerol-based growth, respiration, and other functions; RSF2 has a paralog, TDA9, that arose from the whole genome duplication; relocalizes from nucleus to cytoplasm upon DNA replication stress
RSM28	S. cerevisiae (S288c)	YDR494W, mitochondrial 37S ribosomal protein RSM28	Mitochondrial ribosomal protein of the small subunit; genetic interactions suggest a possible role in promoting initiation
RSP5	S. cerevisiae (S288c)	NPI1, SMM1, MUT2, MDP1, UBY1, YER125W, L000001779, L000001054, L000001220, NEDD4 E3 ubiquitin-protein ligase	E3 ubiquitin ligase of NEDD4 family; regulates many cellular processes including MVB sorting, heat shock transcription, endocytosis, ribosome stability; mutant tolerates aneuploidy; autoubiquitinates; ubiquitinates Sec23p and Sna3p; deubiquitinated by Ubp2p; activity regulated by SUMO ligase Siz1p, in turn regulates Siz1p SUMO ligase activity; required for efficient Golgi-to-ER trafficking in COP…
RTK1	S. cerevisiae (S288c)	YDL025C, putative serine/threonine protein kinase RTK1	Putative protein kinase, potentially phosphorylated by Cdc28p; interacts with ribosome biogenesis factors, Cka2, Gus1 and protein abundance increases in response to DNA replication stress
RTS2	S. cerevisiae (S288c)	YOR077W, YOR29-28, L000001787	Basic zinc-finger protein; similar to human and mouse Kin17 proteins which are chromatin-associated proteins involved UV response and DNA replication
RTT109	S. cerevisiae (S288c)	KIM2, REM50, KAT11, YLL002W, L000003932, H3 histone acetyltransferase RTT109	Histone acetyltransferase; critical for cell survival in the presence of DNA damage during S phase; hyper-amplification of rDNA; acetylates H3-K56 and H3-K9; involved in non-homologous end joining and in regulation of Ty1 transposition; interacts physically with Vps75p
SBH2	S. cerevisiae (S288c)	SEB2, YER019C-A, L000002847, L000004138, Arf family guanine nucleotide exchange factor	Ssh1p-Sss1p-Sbh2p complex component; involved in protein translocation into the endoplasmic reticulum; SBH2 has a paralog, that arose from the whole genome duplication
SEH1	S. cerevisiae (S288c)	YGL100W, L000003153	Component of two distinct complexes; subunit of the Nup84 nuclear pore sub-complex (NPC) and the (SEA) complex; the the NUP84 subcomplex contributes to nucleocytoplasmic transport and NPC biogenesis; the SEA complex is a coatamer-related complex that associates dynamically with the vacuole; homologous to human SEH1
SET1	S. cerevisiae (S288c)	YTX1, KMT2, YHR119W, L000003286, histone methyltransferase SET1	Histone methyltransferase, subunit of the COMPASS (Set1C) complex; COMPASS methylates histone H3K4; Set1p-dependent H3K4 trimethylation Nrd1p, allowing efficient termination of snoRNAs and cryptic unstable transcripts (CUTs) by Nrd1p-Nab3p-Sen1p pathway; modulates histone acetylation levels in promoter proximal regions to ensure efficient Nrd1p-dependent termination; required in transcriptional s…
SET2	S. cerevisiae (S288c)	EZL1, KMT3, YJL168C, L000003090, histone methyltransferase SET2	Histone methyltransferase with a role in transcriptional elongation; methylates H3 lysine 36 (H3K36), which suppresses of acetylated histones and signals for the deacetylation of these histones within transcribed genes; associates with the C-terminal domain(CTD) of Rpo21p; H3K36me3 (trimethylation) requires Spt6p, proline 38 on H3, CTD of Rpo21p, Ctk1p, and C-terminal SRI domain of Ste2p; relocal…
SFA1	S. cerevisiae (S288c)	ADH5, YDL168W, L000001868, bifunctional alcohol dehydrogenase/S-(hydroxymethyl)glutathione dehydrogenase	Bifunctional alcohol dehydrogenase and formaldehyde dehydrogenase; formaldehyde dehydrogenase activity is glutathione-dependent; functions in formaldehyde detoxification formation of long chain and complex alcohols, regulated by Hog1p-Sko1p; protein abundance increases in response to DNA replication stress
SFH1	S. cerevisiae (S288c)	YLR321C, L000003282	Component of the RSC chromatin remodeling complex; essential gene required for cell cycle progression and of proper ploidy; phosphorylated in the G1 phase of the cell cycle; Snf5p paralog
SIC1	S. cerevisiae (S288c)	SDB25, YLR079W, L000001886, L000001822, cyclin-dependent protein serine/threonine kinase inhibiting protein	Cyclin-dependent kinase inhibitor (CKI); inhibitor of Cdc28-Clb kinase complexes that controls G1/S phase transition, preventing S phase and ensuring genomic integrity; phosphorylated by Clb5/6-Cdk1 and Cln1/2-Cdk1 kinase which regulate timing of Sic1p degradation; phosphorylation targets Sic1p for SCF(CDC4)-dependent turnover; functional homolog of mammalian Kip1
SIN4	S. cerevisiae (S288c)	SSN4, SSX3, TSF3, SDI3, RYE1, SSF5, BEL2, GAL22, MED16, YNL236W, L000001888, S000029516	Subunit of the RNA polymerase II mediator complex; associates with core polymerase subunits to form RNA polymerase II holoenzyme; contributes to both postive and negative transcriptional regulation; dispensible for basal transcription
SLA2	S. cerevisiae (S288c)	END4, MOP2, YNL243W, L000001913, L000002421	Adaptor protein that links actin to clathrin and endocytosis; involved in membrane cytoskeleton assembly and polarization; present in the actin cortical patch of the emerging bud tip; dimer in vivo
SMD2	S. cerevisiae (S288c)	Sm D2, YLR275W, L000004145	Core Sm protein Sm D2; part of heteroheptameric complex (with Smb1p, Smd1p, Smd3p, Sme1p, Smx3p, Smx2p) that is part of the spliceosomal U1, U2, U4, and U5 snRNPs; homolog of human Sm D2
SMT3	S. cerevisiae (S288c)	YDR510W, L000001938, SUMO family protein SMT3	Ubiquitin-like protein of the SUMO family; conjugated to lysine residues of target proteins; associates with active genes; regulates chromatid cohesion, chromosome segregation, APC-mediated proteolysis, DNA replication and septin ring dynamics; phosphorylated at Ser2
SNF1	S. cerevisiae (S288c)	CCR1, GLC2, HAF3, CAT1, PAS14, YDR477W, L000001944, AMP-activated serine/threonine-protein kinase subunit SNF1	AMP-activated serine/threonine protein kinase; found in a complex containing Snf4p and members of the Sip1p/Sip2p/Gal83p required for transcription of glucose-repressed genes, thermotolerance, sporulation, and peroxisome biogenesis; involved in regulation of the nucleocytoplasmic shuttling of Hxk2p; regulates filamentous growth in response to starvation; SUMOylation by Mms21p inhibits its functio…
SNG1	S. cerevisiae (S288c)	YGR197C, L000002747	Protein involved in resistance to nitrosoguanidine and 6-azauracil; expression is regulated by transcription factors involved multidrug resistance; SNG1 has a paralog, YJR015W, that arose from the whole genome duplication
SNX41	S. cerevisiae (S288c)	YDR425W	Sorting nexin; involved in the retrieval of late-Golgi SNAREs from the post-Golgi endosome to the network; interacts with Snx4p
SOK2	S. cerevisiae (S288c)	YMR016C, L000004147	Nuclear protein that negatively regulates pseudohyphal differentiation; plays a regulatory role in the cyclic AMP protein kinase (PKA) signal transduction pathway; relocalizes to the cytosol in response to hypoxia; SOK2 has a paralog, PHD1, that arose from the whole genome duplication
SPC25	S. cerevisiae (S288c)	YER018C, L000004695	Component of the kinetochore-associated Ndc80 complex; involved in chromosome segregation, spindle checkpoint activity, and kinetochore evolutionarily conserved; other members include Ndc80p, Nuf2p, Spc24p, and Spc25p
SRN2	S. cerevisiae (S288c)	SRN10, VPS37, VPL16, YLR119W, L000003103, ESCRT-I subunit protein SRN2	Component of the ESCRT-I complex; ESCRT-I is involved in ubiquitin-dependent sorting of proteins into the suppressor of rna1-1 mutation; may be involved in RNA export from nucleus
SSB2	S. cerevisiae (S288c)	YG103, YNL209W, L000002715, Hsp70 family ATPase SSB2	Cytoplasmic ATPase that is a ribosome-associated molecular chaperone; functions with J-protein partner Zuo1p; may be in the folding of newly-synthesized polypeptide chains; member of the HSP70 family; SSB2 has a paralog, SSB1, that arose from the whole genome duplication
STB5	S. cerevisiae (S288c)	YHR178W, L000003368	Transcription factor; involved in regulating multidrug resistance and oxidative stress response; forms a heterodimer with contains a Zn(II)2Cys6 zinc finger domain that interacts with a pleiotropic drug resistance element in vitro
STP22	S. cerevisiae (S288c)	AGS1, VPS23, VPL15, YCL008C, L000000064, S000029031, L000003975, ubiquitin-binding ESCRT-I subunit STP22	Component of the ESCRT-I complex; ESCRT-I is involved in ubiquitin-dependent sorting of proteins into the prevents polyubiquitination of the arrestin-related protein Rim8p, thereby directing its monoubiquitination by Rsp5p; homologous to the mouse and human Tsg101 tumor susceptibility gene; mutants exhibit a Class E Vps phenotype;
SWI4	S. cerevisiae (S288c)	ART1, YER111C, L000002252, L000000124, SBF complex DNA-binding subunit SWI4	DNA binding component of the SBF complex (Swi4p-Swi6p); a transcriptional activator that in concert with (Mbp1-Swi6p) regulates late G1-specific transcription of targets including cyclins and genes required for DNA synthesis and repair; Slt2p-independent regulator of cold growth; acetylation at two sites, K1016 and K1066, regulates interaction with Swi6p
SYS1	S. cerevisiae (S288c)	YJL004C, L000004153	Integral membrane protein of the Golgi; required for targeting of the Arf-like GTPase Arl3p to Golgi; multicopy suppressor of ypt6 null mutation
TAF1	S. cerevisiae (S288c)	KAT4, TAF130, TAF145, YGR274C, TafII130, TafII145, L000002748	TFIID subunit, involved in RNA pol II transcription initiation; possesses in vitro histone acetyltransferase activity its role in vivo appears to be minor; involved in promoter binding and G1/S progression; relocalizes to the cytosol in response to hypoxia
TAF5	S. cerevisiae (S288c)	TAF90, TafII90, YBR198C, L000004155	Subunit (90 kDa) of TFIID and SAGA complexes; involved in RNA polymerase II transcription initiation in chromatin modification
TAN1	S. cerevisiae (S288c)	YGL232W	Putative tRNA acetyltransferase; RNA-binding protein required for the formation of the modified nucleoside N(4)-acetylcytidine in and leucine tRNAs but not required for the same modification in 18S rRNA; protein abundance increases in response to DNA replication stress
TDH1	S. cerevisiae (S288c)	GLD3, GAPDH, YJL052W, L000002272, glyceraldehyde-3-phosphate dehydrogenase (phosphorylating) TDH1	Glyceraldehyde-3-phosphate dehydrogenase (GAPDH), isozyme 1; involved in glycolysis and gluconeogenesis; tetramer that catalyzes the reaction glyceraldehyde-3-phosphate to 1,3 bis-phosphoglycerate; detected in the cytoplasm and cell wall; protein abundance increases in response to DNA replication stress; GAPDH-derived antimicrobial peptides secreted by S. cerevisiae are active against a wide vari…
TEC1	S. cerevisiae (S288c)	ROC1, YBR083W, L000001658, L000002276	Transcription factor targeting filamentation genes and Ty1 expression; Ste12p activation of most filamentation gene promoters on Tec1p and Tec1p transcriptional activity is dependent on its association with Ste12p; binds to TCS elements upstream of filamentation genes, which are regulated by Tec1p/Ste12p/Dig1p complex; competes with Dig2p for binding to Ste12p/Dig1p; positive regulator of chronol…
TEL2	S. cerevisiae (S288c)	YGR099W, L000002913	Subunit of the ASTRA complex, involved in chromatin remodeling; subunit of the telomere cap complex protein specific to single-stranded yeast telomeric DNA repeats, required for telomere length regulation and telomere position effect; involved in the stability or biogenesis of PIKKs such as TORC1
TIM22	S. cerevisiae (S288c)	YDL217C, L000004157	Essential core component of the mitochondrial TIM22 complex; involved in insertion of polytopic proteins into inner membrane; forms the channel through which proteins are imported
TIM8	S. cerevisiae (S288c)	YJR135W-A, protein transporter TIM8	Mitochondrial intermembrane space protein; forms a complex with Tim13p that delivers a subset of hydrophobic to the TIM22 complex for inner membrane insertion; homolog of human TIMM8A, implicated in Mohr-Tranebjaerg syndrome
TKL1	S. cerevisiae (S288c)	YPR074C, L000002313, transketolase TKL1	Transketolase; catalyzes conversion of xylulose-5-phosphate and ribose-5-phosphate to sedoheptulose-7-phosphate and glyceraldehyde-3-phosphate in the pentose phosphate needed for synthesis of aromatic amino acids; TKL1 has a paralog, TKL2, that arose from the whole genome duplication
TPK1	S. cerevisiae (S288c)	PKA1, SRA3, YJL164C, L000002045, cAMP-dependent protein kinase catalytic subunit TPK1	cAMP-dependent protein kinase catalytic subunit; promotes vegetative growth in response to nutrients via the Ras-cAMP pathway; inhibited by regulatory subunit Bcy1p in the absence of cAMP; phosphorylates and inhibits Whi3p to promote G1/S phase passage; partially redundant with Tpk2p and Tpk3p; phosphorylates pre-Tom40p, which impairs its import into mitochondria under non-respiratory conditions;…
TPK2	S. cerevisiae (S288c)	YKR1, PKA2, PKA3, YPL203W, L000001445, cAMP-dependent protein kinase catalytic subunit	cAMP-dependent protein kinase catalytic subunit; promotes vegetative growth in response to nutrients via the Ras-cAMP pathway; partially redundant with Tpk1p and Tpk3p; localizes to P-bodies during stationary phase; relocalizes to the cytosol in response to hypoxia
TPK3	S. cerevisiae (S288c)	YKL166C, L000002327, cAMP-dependent protein kinase catalytic subunit TPK3	cAMP-dependent protein kinase catalytic subunit; promotes vegetative growth in response to nutrients via the Ras-cAMP pathway; partially redundant with Tpk1p and Tpk2p; localizes to P-bodies during stationary phase; TPK3 has a paralog, TPK1, that arose from the whole genome duplication
TRP1	S. cerevisiae (S288c)	YDR007W, L000002352, phosphoribosylanthranilate isomerase TRP1	Phosphoribosylanthranilate isomerase; catalyzes the third step in tryptophan biosynthesis; in 2004, the sequence of TRP1 strain S228C was updated by changing the previously annotated internal STOP (TAA) to serine (TCA)
TUB4	S. cerevisiae (S288c)	YLR212C, L000002751, gamma-tubulin	Gamma-tubulin; involved in nucleating microtubules from both the cytoplasmic and nuclear faces of the spindle body; protein abundance increases in response to DNA replication stress
TYE7	S. cerevisiae (S288c)	SGC1, YOR344C, L000002401	Serine-rich protein that contains a bHLH DNA binding motif; binds E-boxes of glycolytic genes and to their activation; may function as a transcriptional activator in Ty1-mediated gene expression; bHLH stands for basic-helix-loop-helix
TYR1	S. cerevisiae (S288c)	YBR166C, L000002402, L000002359, pprephenate dehydrogenase (NADP(+))	Prephenate dehydrogenase involved in tyrosine biosynthesis; expression is dependent on phenylalanine levels
USE1	S. cerevisiae (S288c)	SLT1, YGL098W	Essential SNARE protein localized to the ER; involved in retrograde traffic from the Golgi to ER and Sey1p-independent homotypic ER fusion; required for efficient nuclear fusion during mating; forms a complex with the SNAREs Sec22p, Sec20p and Ufe1p
UTR1	S. cerevisiae (S288c)	YJR049C, L000002680	ATP-NADH kinase; phosphorylates both NAD and NADH; active as a hexamer; enhances the activity of reductase (Fre1p); UTR1 has a paralog, YEF1, that arose from the whole genome duplication
VAC8	S. cerevisiae (S288c)	YEB3, YEL013W, L000004028, protein anchor VAC8	Phosphorylated and palmitoylated vacuolar membrane protein; interacts with Atg13p, required for the cytoplasm-to-vacuole targeting (Cvt) interacts with Nvj1p to form nucleus-vacuole junctions
VHS3	S. cerevisiae (S288c)	YOR054C, YOR29-05, phosphopantothenoylcysteine decarboxylase complex subunit VHS3	Negative regulatory subunit of protein phosphatase 1 Ppz1p; involved in coenzyme A biosynthesis; subunit of phosphopantothenoylcysteine decarboxylase (PPCDC; Cab3p, Sis2p, Vhs3p) complex and the CoA-Synthesizing Protein Complex (CoA-SPC: Cab2p, Cab3p, Cab4p, Cab5p, Sis2p and Vhs3p)
VIP1	S. cerevisiae (S288c)	YLR410W, L000004547, inositol polyphosphate kinase VIP1	Inositol hexakisphosphate and inositol heptakisphosphate kinase; inositol heptakisphosphate (IP7) production is important for phosphate signaling; in cortical actin cytoskeleton function, and invasive pseudohyphal growth analogous to S. pombe asp1; inositol hexakisphosphate is also known as IP6
VMA21	S. cerevisiae (S288c)	YGR105W, L000002466	Integral membrane protein required for V-ATPase function; not an actual component of the vacuolar H+-ATPase complex; diverged ortholog of human XMEA (X-linked Myopathy with Excessive Autophagy); functions in the assembly of the V-ATPase; localized to the yeast endoplasmic reticulum (ER)
VPS27	S. cerevisiae (S288c)	DID7, VPL23, SSV17, GRD11, VPT27, YNR006W, L000002790, ESCRT-0 subunit protein	Endosomal protein that forms a complex with Hse1p; required for recycling Golgi proteins, forming lumenal and sorting ubiquitinated proteins destined for degradation; has Ubiquitin Interaction Motifs which bind ubiquitin (Ubi4p)
VPS51	S. cerevisiae (S288c)	WHI6, API3, VPS67, YKR020W	Component of the GARP (Golgi-associated retrograde protein) complex; GARP is required for the recycling of from endosomes to the late Golgi, and for mitosis after DNA damage induced checkpoint arrest; links the (VFT/GARP) complex to the SNARE Tlg1p; members of the GARP complex are Vps51p-Vps52p-Vps53p-Vps54p,
VPS53	S. cerevisiae (S288c)	YJL029C	Component of the GARP (Golgi-associated retrograde protein) complex; GARP is required for the recycling of from endosomes to the late Golgi, and for mitosis after DNA damage induced checkpoint arrest; required for vacuolar protein sorting; members of the GARP complex are Vps51p-Vps52p-Vps53p-Vps54p,
VPS71	S. cerevisiae (S288c)	SWC6, YML041C	Nucleosome-binding component of the SWR1 complex; SWR1 exchanges histone variant H2AZ (Htz1p) for chromatin-bound histone required for vacuolar protein sorting
VPS8	S. cerevisiae (S288c)	VPL8, VPT8, FUN15, YAL002W, L000003013, CORVET complex membrane-binding subunit VPS8	Membrane-binding component of the CORVET complex; involved in endosomal vesicle tethering and fusion in the to vacuole protein targeting pathway; interacts with Vps21p; contains RING finger motif
VRP1	S. cerevisiae (S288c)	END5, MDP2, YLR337W, YLR337C, L000002481, L000001055	Verprolin, proline-rich actin-associated protein; involved in cytoskeletal organization and cytokinesis; promotes actin nucleation and endocytosis; to mammalian Wiskott-Aldrich syndrome protein (WASP)-interacting protein (WIP)
YAK1	S. cerevisiae (S288c)	YJL141C, L000002490, serine/threonine protein kinase YAK1	Serine-threonine protein kinase; component of a glucose-sensing system that inhibits growth in response to glucose upon nutrient deprivation Yak1p phosphorylates Pop2p to regulate mRNA deadenylation, the co-repressor Crf1p to inhibit transcription of ribosomal genes, and the stress-responsive transcription factors Hsf1p and Msn2p; nuclear localization negatively regulated by the Ras/PKA signaling…
YBL095W	S. cerevisiae (S288c)	YBL095W	Putative protein of unknown function; the authentic, non-tagged protein is detected in highly purified mitochondria high-throughput studies
YBP2	S. cerevisiae (S288c)	YBH1, YGL060W	Central kinetochore associated protein; mediates mitotic progression; interacts with several central kinetochore proteins and centromeric Cse4p; role in resistance to oxidative stress; similar to Slk19p; YBP2 has a paralog, YBP1, that arose from the whole genome duplication
YBR220C	S. cerevisiae (S288c)	YBR220C	Putative protein of unknown function; YBR220C is not an essential gene
YBR238C	S. cerevisiae (S288c)	YBR238C	Mitochondrial membrane protein; not required for respiratory growth but causes a synthetic respiratory defect in with rmd9 mutations; transcriptionally up-regulated by TOR; deletion increases life span; YBR238C has a paralog, RMD9, that arose from the whole genome duplication
YCK3	S. cerevisiae (S288c)	CKI3, YER123W, L000002915, casein kinase YCK3	Palmitoylated vacuolar membrane-localized casein kinase I isoform; negatively regulates vacuole fusion during hypertonic stress via of Vps41p; shares essential functions with Hrr25p; regulates vesicle fusion in AP-3 pathway
YFR035C	S. cerevisiae (S288c)	YFR035C	Putative protein of unknown function; deletion mutant exhibits synthetic phenotype with alpha-synuclein
YJR015W	S. cerevisiae (S288c)	YJR015W	Putative protein of unknown function; localizes to endoplasmic reticulum and cytoplasm; predicted to encode a transporter based on phylogenetic analysis; not an essential gene; YJR015W has a paralog, SNG1, that arose from the whole genome duplication
YKL033W-A	S. cerevisiae (S288c)	YKL033W-A	Putative protein of unknown function; similar to uncharacterized proteins from other fungi
YKL075C	S. cerevisiae (S288c)	YKL075C	Putative protein of unknown function; green fluorescent protein (GFP)-fusion protein localizes to the cytoplasm; proposed be involved in resistance to streptozotocin and camptothecin
YLR281C	S. cerevisiae (S288c)	YLR281C	Putative protein of unknown function; green fluorescent protein (GFP)-fusion protein localizes to mitochondria; YLR281C is an essential gene
YLR346C	S. cerevisiae (S288c)	YLR346C	Putative protein of unknown function found in mitochondria; expression is regulated by transcription factors involved pleiotropic drug resistance, Pdr1p and Yrr1p; not an essential gene; YLR346C has a paralog, YGR035C, that arose from the whole genome duplication
YNL234W	S. cerevisiae (S288c)	YNL234W	Protein of unknown function with similarity to globins; has a functional heme-binding domain; mutant has tolerance; transcription induced by stress conditions; may be involved in glucose signaling or metabolism; regulated by Rgt1
YOR381W-A	S. cerevisiae (S288c)	YOR381W-A	Putative protein of unknown function; identified by fungal homology and RT-PCR
YOR385W	S. cerevisiae (S288c)	YOR385W	Putative protein of unknown function; green fluorescent protein (GFP)-fusion protein localizes to the cytoplasm; YOR385W not an essential gene
YOX1	S. cerevisiae (S288c)	YML027W, L000002540	Homeobox transcriptional repressor; binds to Mcm1p and to early cell cycle boxes (ECBs) in the of cell cycle-regulated genes expressed in M/G1 phase; expression is cell cycle-regulated; potential Cdc28p substrate; relocalizes from nucleus to cytoplasm upon DNA replication stress; YOX1 has a paralog, YHP1, that arose from the whole genome duplication
YPS6	S. cerevisiae (S288c)	YIR039C, L000004386	Putative GPI-anchored aspartic protease; member of the yapsin family of proteases involved in cell wall and maintenance
YPT11	S. cerevisiae (S288c)	YNL304W, Rab family GTPase YPT11	Rab GTPase; Myo2p-binding protein implicated in mother-to-bud transport of cortical endoplasmic reticulum (ER), late Golgi, mitochondria during cell division; function is regulated at multiple levels; abundance of active Ypt11p forms is controlled by phosphorylation status and degradation; normally a low-abundance protein whose ER localization is only detected when protein is highly over expressed
YPT52	S. cerevisiae (S288c)	YKR014C, L000002546, Rab family GTPase YPT52	Endosomal Rab family GTPase; required for vacuolar protein sorting, endocytosis and multivesicular body (MVB) biogenesis sorting; required for localization of the CORVET complex to endosomes; involved in autophagy and ionic stress tolerance; similar to Vps21p and Ypt53p; mammalian Rab5 homolog; protein abundance increases in response to DNA replication stress
YPT6	S. cerevisiae (S288c)	YLR262C, L000002896, L000002948, Rab family GTPase YPT6	Rab family GTPase; Ras-like GTP binding protein involved in the secretory pathway, required for fusion endosome-derived vesicles with the late Golgi, maturation of the vacuolar carboxypeptidase Y; resides temporarily at the Golgi, dissociates into cytosol upon arrival of the Rab GTPaseYpt32p, which also functions in the late Golgi; Golgi-localized form is bound to GTP, while cytosolic form is GDP…
YTM1	S. cerevisiae (S288c)	CST14, YOR272W, S000029121, L000003547, L000002998	Constituent of 66S pre-ribosomal particles; forms a complex with Nop7p and Erb1p that is required maturation of the large ribosomal subunit; has seven C-terminal WD repeats
YVH1	S. cerevisiae (S288c)	YIR026C, L000002567, tyrosine protein phosphatase YVH1	Protein phosphatase; involved in vegetative growth at low temperatures, sporulation, and glycogen accumulation; mutants are in 60S ribosome assembly; member of the dual-specificity family of protein phosphatases
ZRT2	S. cerevisiae (S288c)	YLR130C, L000004167, low-affinity Zn(2+) transporter ZRT2	Low-affinity zinc transporter of the plasma membrane; transcription is induced under low-zinc conditions by the transcription factor
ZWF1	S. cerevisiae (S288c)	MET19, POS10, YNL241C, L000002572, glucose-6-phosphate dehydrogenase	Glucose-6-phosphate dehydrogenase (G6PD); catalyzes the first step of the pentose phosphate pathway; involved in adapting oxidative stress; homolog of the human G6PD which is deficient in patients with hemolytic anemia; protein abundance increases in response to DNA replication stress
